# Supplementary material for: 1-(5-Bromo-4-phenyl-1,3-thia­zol-2-yl)pyrrolidin-2-one
Source: Acta Crystallogr Sect E Struct Rep Online. 2012 May 16;68(Pt 6):o1738–9. doi: 10.1107/S160053681201954X (PMC3379326; doi:10.1107/S160053681201954X)
Supplement: Supplementary file 1 [file e-68-o1738-sup1.cif]

##############################################################################
#                                                                            #
# This CIF contains the data in a paper accepted for publication in          #
# Acta Crystallographica Section E. It conforms to the requirements of       #
# Notes for Authors for Acta Crystallographica Section E, and has been       #
# peer reviewed under the auspices of the IUCr Commission on Journals.       #
#                                                                            #
# Full details of the Crystallographic Information File format               #
# are given in the paper "The Crystallographic Information File (CIF):       #
# a New Standard Archive File for Crystallography" by S. R. Hall, F. H.      #
# Allen and I. D. Brown [Acta Cryst. (1991), A47, 655-685].                  #
#                                                                            #
# The current version of the core CIF dictionary is obtainable from          #
# ftp://ftp.iucr.org/pub/cif_core.dic.                                       #
#                                                                            #
# Software is freely available for graphical display of the structure(s)     #
# in this CIF. For information consult the CIF software page                 #
# http://www.iucr.org/resources/cif/software.                                #
#                                                                            #
# This file may be used for bona fide research purposes within the           #
# scientific community so long as proper attribution is given to the journal # 
# article from which it was obtained.                                        #
#                                                                            #
##############################################################################
data_global
_audit_creation_method     'form.cif (version 2.0)'
_journal_data_validation_number     ?
_journal_date_recd_electronic     2012-04-28
_journal_date_accepted     2012-05-01
_journal_name_full     'Acta Crystallographica, Section E'
_journal_year     2012
_journal_volume     68
_journal_issue      6
_journal_page_first     o1738
_journal_page_last     o1739
_journal_paper_category     QO
_journal_paper_doi     10.1107/S160053681201954X
_journal_coeditor_code     IS5131
_publ_contact_author_name     'Professor Fun, Hoong-Kun'
_publ_contact_author_address
;
X-ray Crystallography Unit
School of Physics
Universiti Sains Malaysia
11800 USM, Penang
Malaysia
;
_publ_contact_author_email     hkfun@usm.my
_publ_contact_author_fax     '604 6579150'
_publ_contact_author_phone     '604 6533652'
_publ_section_title
;
1-(5-Bromo-4-phenyl-1,3-thiazol-2-yl)pyrrolidin-2-one
;
loop_
    _publ_author_name
    _publ_author_footnote
    _publ_author_address
    'Hazem A. Ghabbour' ?
;
Department of Pharmaceutical Chemistry
College of Pharmacy
King Saud University
PO Box 2457
Riyadh 11451
Saudi Arabia
;
    'Adnan A. Kadi' ?
;
Department of Pharmaceutical Chemistry
College of Pharmacy
King Saud University
PO Box 2457
Riyadh 11451
Saudi Arabia
;
    'Hussein I. El-Subbagh' ?
;
Department of Pharmaceutical Chemistry
Faculty of Pharmaceutical Sciences and Pharmaceutical Industries
Future University
Cairo 12311
Egypt
;
    'Tze Shyang Chia' ?
;
X-ray Crystallography Unit
School of Physics
Universiti Sains Malaysia
11800 USM, Penang
Malaysia
;
    'Fun, Hoong-Kun'
;
Thomson Reuters ResearcherID: A-3561-2009.
;
;
X-ray Crystallography Unit
School of Physics
Universiti Sains Malaysia
11800 USM, Penang
Malaysia
;
data_I
_audit_creation_method     SHELXL97
_chemical_name_systematic
;
1-(5-Bromo-4-phenyl-1,3-thiazol-2-yl)pyrrolidin-2-one
;
_chemical_name_common     ?
_chemical_formula_moiety     'C13 H11 Br N2 O S'
_chemical_formula_sum     'C13 H11 Br N2 O S'
_chemical_formula_iupac     'C13 H11 Br N2 O S'
_chemical_formula_weight     323.21
_chemical_melting_point     ?
_symmetry_cell_setting     monoclinic
_symmetry_space_group_name_H-M     'P 21'
_symmetry_space_group_name_Hall     'P 2yb'
loop_
    _symmetry_equiv_pos_as_xyz
    'x, y, z'
    '-x, y+1/2, -z'
_cell_length_a     7.5243(3)
_cell_length_b     14.1861(6)
_cell_length_c     12.4488(6)
_cell_angle_alpha     90.00
_cell_angle_beta     107.5080(10)
_cell_angle_gamma     90.00
_cell_volume     1267.23(10)
_cell_formula_units_Z     4
_cell_measurement_reflns_used     9880
_cell_measurement_theta_min     2.24
_cell_measurement_theta_max     31.99
_cell_measurement_temperature     100.0(10)
_exptl_crystal_description     block
_exptl_crystal_colour     colourless
_exptl_crystal_size_max     0.26
_exptl_crystal_size_mid     0.14
_exptl_crystal_size_min     0.14
_exptl_crystal_density_diffrn     1.694
_exptl_crystal_density_meas     ?
_exptl_crystal_density_method     'not measured'
_exptl_crystal_F_000     648
_exptl_absorpt_coefficient_mu     3.396
_exptl_absorpt_correction_type     multi-scan
_exptl_absorpt_process_details     '(SADABS; Bruker, 2009)'
_exptl_absorpt_correction_T_min     0.4664
_exptl_absorpt_correction_T_max     0.6459
_exptl_special_details
;
The crystal was placed in the cold stream of an Oxford Cryosystems Cobra
open-flow nitrogen cryostat (Cosier & Glazer, 1986) operating at 100.0(1) K.
;
_diffrn_ambient_temperature     100
_diffrn_radiation_type     MoK\a
_diffrn_radiation_wavelength     0.71073
_diffrn_radiation_source     'fine-focus sealed tube'
_diffrn_radiation_monochromator     graphite
_diffrn_measurement_device_type     'Bruker APEX DUO CCD area-detector'
_diffrn_measurement_method     '\f and \w'
_diffrn_detector_area_resol_mean     ?
_diffrn_reflns_number     30838
_diffrn_reflns_av_R_equivalents     0.0319
_diffrn_reflns_av_sigmaI/netI     0.0470
_diffrn_reflns_theta_min     1.44
_diffrn_reflns_theta_max     33.59
_diffrn_reflns_theta_full     33.59
_diffrn_measured_fraction_theta_max     0.989
_diffrn_measured_fraction_theta_full     0.989
_diffrn_reflns_limit_h_min     -11
_diffrn_reflns_limit_h_max     11
_diffrn_reflns_limit_k_min     -21
_diffrn_reflns_limit_k_max     21
_diffrn_reflns_limit_l_min     -19
_diffrn_reflns_limit_l_max     19
_diffrn_standards_number     0
_diffrn_standards_interval_count     .
_diffrn_standards_interval_time     .
_diffrn_standards_decay_%     ?
_refine_special_details
;
Refinement of <i>F</i>^2^ against ALL reflections. The weighted <i>R</i>-factor
<i>wR</i> and goodness of fit <i>S</i> are based on <i>F</i>^2^, conventional
<i>R</i>-factors <i>R</i> are based on <i>F</i>, with <i>F</i> set to zero for
negative <i>F</i>^2^. The threshold expression of <i>F</i>^2^ >
\s(<i>F</i>^2^) is used only for calculating <i>R</i>-factors(gt) <i>etc</i>.
and is not relevant to the choice of reflections for refinement.
<i>R</i>-factors based on <i>F</i>^2^ are statistically about twice as large
as those based on <i>F</i>, and <i>R</i>-factors based on ALL data will be
even larger.
;
_reflns_number_total     9338
_reflns_number_gt     8701
_reflns_threshold_expression     I>2\s(I)
_refine_ls_structure_factor_coef     Fsqd
_refine_ls_matrix_type     full
_refine_ls_R_factor_all     0.0305
_refine_ls_R_factor_gt     0.0265
_refine_ls_wR_factor_gt     0.0498
_refine_ls_wR_factor_ref     0.0508
_refine_ls_goodness_of_fit_ref     0.989
_refine_ls_restrained_S_all     0.988
_refine_ls_number_reflns     9338
_refine_ls_number_parameters     326
_refine_ls_number_restraints     1
_refine_ls_hydrogen_treatment     constr
_refine_ls_weighting_scheme     calc
_refine_ls_weighting_details
       'calc w = 1/[\s^2^(Fo^2^)+(0.0136P)^2^+0.0000P] where P=(Fo^2^+2Fc^2^)/3'
_atom_sites_solution_hydrogens     geom
_atom_sites_solution_primary     direct
_atom_sites_solution_secondary     difmap
_refine_ls_shift/su_max     0.001
_refine_ls_shift/su_mean     0.000
_refine_diff_density_max     0.578
_refine_diff_density_min     -0.461
_refine_ls_extinction_method     none
_refine_ls_extinction_coef     ?
_refine_ls_abs_structure_details     'Flack (1983), with 4219 Friedel pairs'
_refine_ls_abs_structure_Flack     0.017(4)
loop_
    _atom_type_symbol
    _atom_type_description
    _atom_type_scat_dispersion_real
    _atom_type_scat_dispersion_imag
    _atom_type_scat_source
    'C' 'C' 0.0033 0.0016
                         'International Tables Vol C Tables 4.2.6.8 and 6.1.1.4'
    'H' 'H' 0.0000 0.0000
                         'International Tables Vol C Tables 4.2.6.8 and 6.1.1.4'
    'N' 'N' 0.0061 0.0033
                         'International Tables Vol C Tables 4.2.6.8 and 6.1.1.4'
    'O' 'O' 0.0106 0.0060
                         'International Tables Vol C Tables 4.2.6.8 and 6.1.1.4'
    'S' 'S' 0.1246 0.1234
                         'International Tables Vol C Tables 4.2.6.8 and 6.1.1.4'
    'Br' 'Br' -0.2901 2.4595
                         'International Tables Vol C Tables 4.2.6.8 and 6.1.1.4'
_computing_data_collection     'APEX2 (Bruker, 2009)'
_computing_cell_refinement     'SAINT (Bruker, 2009)'
_computing_data_reduction     'SAINT (Bruker, 2009)'
_computing_structure_solution     'SHELXTL (Sheldrick, 2008)'
_computing_structure_refinement     'SHELXTL (Sheldrick, 2008)'
_computing_molecular_graphics     'SHELXTL (Sheldrick, 2008)'
_computing_publication_material
;
SHELXTL (Sheldrick, 2008) and PLATON (Spek, 2009)
;
loop_
    _atom_site_type_symbol
    _atom_site_label
    _atom_site_fract_x
    _atom_site_fract_y
    _atom_site_fract_z
    _atom_site_U_iso_or_equiv
    _atom_site_adp_type
    _atom_site_calc_flag
    _atom_site_refinement_flags
    _atom_site_occupancy
    _atom_site_symmetry_multiplicity
    _atom_site_disorder_assembly
    _atom_site_disorder_group
    Br Br1A 1.01261(3) 0.351681(14) 0.70723(2) 0.02637(6) Uani d . 1 1 . .
    S S1A 0.68748(7) 0.33990(4) 0.48703(5) 0.01897(10) Uani d . 1 1 . .
    O O1A 0.4724(3) 0.32508(11) 0.26929(13) 0.0249(3) Uani d . 1 1 . .
    N N1A 0.4385(2) 0.34234(16) 0.59269(14) 0.0167(3) Uani d . 1 1 . .
    N N2A 0.3089(3) 0.33380(14) 0.39687(16) 0.0189(4) Uani d . 1 1 . .
    C C1A 0.7366(3) 0.39986(15) 0.87748(19) 0.0214(4) Uani d . 1 1 . .
    H H1AA 0.8276 0.4358 0.8601 0.026 Uiso calc R 1 1 . .
    C C2A 0.7282(3) 0.39718(17) 0.98699(19) 0.0243(5) Uani d . 1 1 . .
    H H2AA 0.8110 0.4331 1.0423 0.029 Uiso calc R 1 1 . .
    C C3A 0.5979(3) 0.34160(19) 1.01478(19) 0.0246(5) Uani d . 1 1 . .
    H H3AA 0.5954 0.3389 1.0890 0.030 Uiso calc R 1 1 . .
    C C4A 0.4701(3) 0.28953(17) 0.93178(19) 0.0225(4) Uani d . 1 1 . .
    H H4AA 0.3815 0.2524 0.9501 0.027 Uiso calc R 1 1 . .
    C C5A 0.4761(3) 0.29351(16) 0.82224(18) 0.0179(4) Uani d . 1 1 . .
    H H5AA 0.3905 0.2590 0.7667 0.022 Uiso calc R 1 1 . .
    C C6A 0.6091(3) 0.34881(16) 0.79332(17) 0.0162(4) Uani d . 1 1 . .
    C C7A 0.6099(3) 0.34893(16) 0.67534(17) 0.0167(4) Uani d . 1 1 . .
    C C8A 0.7554(3) 0.34945(18) 0.63183(17) 0.0176(4) Uani d . 1 1 . .
    C C9A 0.4600(3) 0.33758(15) 0.49273(18) 0.0166(4) Uani d . 1 1 . .
    C C10A 0.1169(3) 0.34222(19) 0.40144(19) 0.0225(4) Uani d . 1 1 . .
    H H10A 0.0897 0.4061 0.4195 0.027 Uiso calc R 1 1 . .
    H H10B 0.0937 0.2992 0.4563 0.027 Uiso calc R 1 1 . .
    C C11A 0.0021(4) 0.31523(16) 0.2810(2) 0.0244(5) Uani d . 1 1 . .
    H H11A -0.1123 0.3515 0.2568 0.029 Uiso calc R 1 1 . .
    H H11B -0.0288 0.2487 0.2762 0.029 Uiso calc R 1 1 . .
    C C12A 0.1303(3) 0.33887(18) 0.20894(19) 0.0267(5) Uani d . 1 1 . .
    H H12A 0.1118 0.2946 0.1471 0.032 Uiso calc R 1 1 . .
    H H12B 0.1068 0.4022 0.1786 0.032 Uiso calc R 1 1 . .
    C C13A 0.3242(3) 0.33079(14) 0.28908(19) 0.0212(4) Uani d . 1 1 . .
    Br Br1B 0.15444(3) 0.079853(14) 0.69491(2) 0.02544(5) Uani d . 1 1 . .
    S S1B 0.24659(7) 0.09024(4) 0.46979(4) 0.01913(10) Uani d . 1 1 . .
    O O1B 0.2343(3) 0.11605(13) 0.25040(14) 0.0269(4) Uani d . 1 1 . .
    N N1B 0.6031(2) 0.08191(17) 0.56770(14) 0.0179(3) Uani d . 1 1 . .
    N N2B 0.5265(3) 0.09060(15) 0.37119(14) 0.0191(3) Uani d . 1 1 . .
    C C1B 0.5995(3) 0.02734(16) 0.85721(18) 0.0220(4) Uani d . 1 1 . .
    H H1BA 0.4904 -0.0079 0.8416 0.026 Uiso calc R 1 1 . .
    C C2B 0.7207(4) 0.03050(17) 0.96597(19) 0.0253(5) Uani d . 1 1 . .
    H H2BA 0.6929 -0.0037 1.0226 0.030 Uiso calc R 1 1 . .
    C C3B 0.8816(3) 0.0835(2) 0.99154(18) 0.0260(5) Uani d . 1 1 . .
    H H3BA 0.9604 0.0860 1.0651 0.031 Uiso calc R 1 1 . .
    C C4B 0.9255(3) 0.13339(18) 0.9064(2) 0.0234(5) Uani d . 1 1 . .
    H H4BA 1.0339 0.1692 0.9229 0.028 Uiso calc R 1 1 . .
    C C5B 0.8065(3) 0.12933(17) 0.79710(18) 0.0188(4) Uani d . 1 1 . .
    H H5BA 0.8372 0.1619 0.7403 0.023 Uiso calc R 1 1 . .
    C C6B 0.6420(3) 0.07735(17) 0.77091(17) 0.0167(4) Uani d . 1 1 . .
    C C7B 0.5198(3) 0.07758(17) 0.65372(15) 0.0160(3) Uani d . 1 1 . .
    C C8B 0.3295(3) 0.0800(2) 0.61500(18) 0.0194(4) Uani d . 1 1 . .
    C C9B 0.4773(3) 0.08761(18) 0.47029(16) 0.0170(4) Uani d . 1 1 . .
    C C10B 0.7195(3) 0.0830(2) 0.37033(17) 0.0212(4) Uani d . 1 1 . .
    H H10C 0.7822 0.0302 0.4157 0.025 Uiso calc R 1 1 . .
    H H10D 0.7884 0.1404 0.3975 0.025 Uiso calc R 1 1 . .
    C C11B 0.6969(4) 0.06701(18) 0.2457(2) 0.0272(5) Uani d . 1 1 . .
    H H11C 0.7981 0.0963 0.2246 0.033 Uiso calc R 1 1 . .
    H H11D 0.6946 0.0002 0.2287 0.033 Uiso calc R 1 1 . .
    C C12B 0.5114(4) 0.11300(18) 0.18401(19) 0.0242(5) Uani d . 1 1 . .
    H H12C 0.5289 0.1781 0.1657 0.029 Uiso calc R 1 1 . .
    H H12D 0.4496 0.0793 0.1151 0.029 Uiso calc R 1 1 . .
    C C13B 0.4007(3) 0.10679(15) 0.2667(2) 0.0219(5) Uani d . 1 1 . .
loop_
    _atom_site_aniso_label
    _atom_site_aniso_U_11
    _atom_site_aniso_U_22
    _atom_site_aniso_U_33
    _atom_site_aniso_U_12
    _atom_site_aniso_U_13
    _atom_site_aniso_U_23
    Br1A 0.01407(9) 0.02869(12) 0.03443(13) -0.00219(9) 0.00438(9) 0.00372(11)
    S1A 0.0193(2) 0.0182(2) 0.0212(2) 0.0000(2) 0.00885(19) 0.0019(2)
    O1A 0.0317(9) 0.0245(8) 0.0207(7) -0.0017(7) 0.0111(7) 0.0014(6)
    N1A 0.0130(8) 0.0190(9) 0.0170(8) 0.0014(7) 0.0028(6) 0.0004(7)
    N2A 0.0210(9) 0.0174(9) 0.0172(8) 0.0011(7) 0.0040(7) -0.0007(7)
    C1A 0.0223(11) 0.0151(9) 0.0232(10) -0.0031(8) 0.0016(9) 0.0011(8)
    C2A 0.0289(12) 0.0215(10) 0.0162(10) 0.0000(9) -0.0029(9) -0.0020(8)
    C3A 0.0295(11) 0.0239(11) 0.0185(10) 0.0055(10) 0.0042(9) 0.0003(10)
    C4A 0.0231(11) 0.0249(10) 0.0208(11) 0.0014(9) 0.0084(9) -0.0008(9)
    C5A 0.0158(9) 0.0199(10) 0.0170(10) -0.0001(7) 0.0032(8) -0.0018(7)
    C6A 0.0134(8) 0.0172(9) 0.0162(8) 0.0039(8) 0.0015(7) 0.0023(8)
    C7A 0.0154(8) 0.0143(8) 0.0186(9) -0.0006(8) 0.0023(7) 0.0007(8)
    C8A 0.0133(8) 0.0187(9) 0.0193(9) -0.0007(9) 0.0024(7) 0.0020(9)
    C9A 0.0151(9) 0.0164(8) 0.0171(9) 0.0017(8) 0.0031(8) 0.0013(7)
    C10A 0.0180(10) 0.0251(11) 0.0212(10) 0.0043(9) 0.0013(8) -0.0024(9)
    C11A 0.0264(12) 0.0250(9) 0.0191(10) 0.0000(9) 0.0031(9) -0.0020(9)
    C12A 0.0322(13) 0.0242(11) 0.0193(10) -0.0004(10) 0.0008(9) 0.0020(9)
    C13A 0.0292(11) 0.0148(9) 0.0180(9) 0.0006(8) 0.0047(10) 0.0016(7)
    Br1B 0.02277(10) 0.02499(10) 0.03492(12) -0.00498(9) 0.01830(9) -0.00685(11)
    S1B 0.0166(2) 0.0177(2) 0.0224(2) 0.0005(2) 0.00493(19) -0.0016(2)
    O1B 0.0266(9) 0.0261(8) 0.0232(8) 0.0029(7) 0.0002(7) -0.0029(7)
    N1B 0.0194(8) 0.0191(7) 0.0175(7) 0.0016(9) 0.0092(6) 0.0007(8)
    N2B 0.0216(9) 0.0206(8) 0.0159(7) 0.0007(8) 0.0068(7) 0.0003(7)
    C1B 0.0279(11) 0.0214(10) 0.0198(10) -0.0028(9) 0.0117(9) -0.0028(8)
    C2B 0.0368(13) 0.0242(11) 0.0183(11) 0.0021(9) 0.0134(10) -0.0002(8)
    C3B 0.0294(12) 0.0310(11) 0.0174(9) 0.0074(12) 0.0067(8) -0.0033(11)
    C4B 0.0180(10) 0.0266(11) 0.0262(12) 0.0014(9) 0.0075(9) -0.0016(9)
    C5B 0.0176(10) 0.0220(11) 0.0191(10) 0.0051(8) 0.0089(9) 0.0024(8)
    C6B 0.0214(9) 0.0134(8) 0.0182(9) 0.0021(9) 0.0104(7) -0.0008(9)
    C7B 0.0190(8) 0.0132(7) 0.0189(8) 0.0000(8) 0.0105(7) 0.0000(8)
    C8B 0.0200(9) 0.0165(8) 0.0246(10) -0.0014(9) 0.0113(8) -0.0022(10)
    C9B 0.0171(9) 0.0168(8) 0.0178(9) 0.0027(8) 0.0061(7) 0.0037(9)
    C10B 0.0200(10) 0.0269(10) 0.0168(9) -0.0025(11) 0.0058(7) -0.0016(11)
    C11B 0.0349(13) 0.0291(13) 0.0215(10) -0.0019(10) 0.0146(10) -0.0015(9)
    C12B 0.0358(13) 0.0206(10) 0.0168(10) 0.0016(10) 0.0086(9) -0.0012(8)
    C13B 0.0285(12) 0.0156(10) 0.0195(10) 0.0018(8) 0.0042(9) -0.0019(7)
_geom_special_details
;
All e.s.d.'s (except the e.s.d. in the dihedral angle between two l.s. planes)
are estimated using the full covariance matrix. The cell e.s.d.'s are taken
into account individually in the estimation of e.s.d.'s in distances, angles
and torsion angles; correlations between e.s.d.'s in cell parameters are only
used when they are defined by crystal symmetry. An approximate (isotropic)
treatment of cell e.s.d.'s is used for estimating e.s.d.'s involving l.s.
planes.
;
loop_
    _geom_bond_atom_site_label_1
    _geom_bond_atom_site_label_2
    _geom_bond_site_symmetry_2
    _geom_bond_distance
    _geom_bond_publ_flag
    Br1A C8A . 1.880(2) ?
    S1A C8A . 1.725(2) ?
    S1A C9A . 1.7349(19) ?
    O1A C13A . 1.214(3) ?
    N1A C9A . 1.304(3) ?
    N1A C7A . 1.390(3) ?
    N2A C9A . 1.379(3) ?
    N2A C13A . 1.381(3) ?
    N2A C10A . 1.468(3) ?
    C1A C2A . 1.384(3) ?
    C1A C6A . 1.392(3) ?
    C1A H1AA . 0.9300 ?
    C2A C3A . 1.381(4) ?
    C2A H2AA . 0.9300 ?
    C3A C4A . 1.393(3) ?
    C3A H3AA . 0.9300 ?
    C4A C5A . 1.379(3) ?
    C4A H4AA . 0.9300 ?
    C5A C6A . 1.401(3) ?
    C5A H5AA . 0.9300 ?
    C6A C7A . 1.471(3) ?
    C7A C8A . 1.360(3) ?
    C10A C11A . 1.536(3) ?
    C10A H10A . 0.9700 ?
    C10A H10B . 0.9700 ?
    C11A C12A . 1.539(4) ?
    C11A H11A . 0.9700 ?
    C11A H11B . 0.9700 ?
    C12A C13A . 1.504(3) ?
    C12A H12A . 0.9700 ?
    C12A H12B . 0.9700 ?
    Br1B C8B . 1.874(2) ?
    S1B C8B . 1.732(2) ?
    S1B C9B . 1.734(2) ?
    O1B C13B . 1.214(3) ?
    N1B C9B . 1.297(3) ?
    N1B C7B . 1.395(2) ?
    N2B C13B . 1.379(3) ?
    N2B C9B . 1.391(3) ?
    N2B C10B . 1.460(3) ?
    C1B C2B . 1.387(3) ?
    C1B C6B . 1.402(3) ?
    C1B H1BA . 0.9300 ?
    C2B C3B . 1.379(4) ?
    C2B H2BA . 0.9300 ?
    C3B C4B . 1.393(4) ?
    C3B H3BA . 0.9300 ?
    C4B C5B . 1.387(3) ?
    C4B H4BA . 0.9300 ?
    C5B C6B . 1.393(3) ?
    C5B H5BA . 0.9300 ?
    C6B C7B . 1.472(3) ?
    C7B C8B . 1.367(3) ?
    C10B C11B . 1.526(3) ?
    C10B H10C . 0.9700 ?
    C10B H10D . 0.9700 ?
    C11B C12B . 1.522(4) ?
    C11B H11C . 0.9700 ?
    C11B H11D . 0.9700 ?
    C12B C13B . 1.509(4) ?
    C12B H12C . 0.9700 ?
    C12B H12D . 0.9700 ?
loop_
    _geom_angle_atom_site_label_1
    _geom_angle_atom_site_label_2
    _geom_angle_atom_site_label_3
    _geom_angle_site_symmetry_1
    _geom_angle_site_symmetry_3
    _geom_angle
    _geom_angle_publ_flag
    C8A S1A C9A . . 86.83(10) ?
    C9A N1A C7A . . 110.89(17) ?
    C9A N2A C13A . . 123.6(2) ?
    C9A N2A C10A . . 121.85(18) ?
    C13A N2A C10A . . 114.25(19) ?
    C2A C1A C6A . . 120.1(2) ?
    C2A C1A H1AA . . 119.9 ?
    C6A C1A H1AA . . 119.9 ?
    C3A C2A C1A . . 120.6(2) ?
    C3A C2A H2AA . . 119.7 ?
    C1A C2A H2AA . . 119.7 ?
    C2A C3A C4A . . 120.1(2) ?
    C2A C3A H3AA . . 120.0 ?
    C4A C3A H3AA . . 120.0 ?
    C5A C4A C3A . . 119.4(2) ?
    C5A C4A H4AA . . 120.3 ?
    C3A C4A H4AA . . 120.3 ?
    C4A C5A C6A . . 121.0(2) ?
    C4A C5A H5AA . . 119.5 ?
    C6A C5A H5AA . . 119.5 ?
    C1A C6A C5A . . 118.8(2) ?
    C1A C6A C7A . . 122.8(2) ?
    C5A C6A C7A . . 118.37(19) ?
    C8A C7A N1A . . 112.61(18) ?
    C8A C7A C6A . . 130.06(18) ?
    N1A C7A C6A . . 117.22(18) ?
    C7A C8A S1A . . 113.25(15) ?
    C7A C8A Br1A . . 129.24(16) ?
    S1A C8A Br1A . . 117.40(11) ?
    N1A C9A N2A . . 121.45(18) ?
    N1A C9A S1A . . 116.41(15) ?
    N2A C9A S1A . . 122.11(16) ?
    N2A C10A C11A . . 102.29(19) ?
    N2A C10A H10A . . 111.3 ?
    C11A C10A H10A . . 111.3 ?
    N2A C10A H10B . . 111.3 ?
    C11A C10A H10B . . 111.3 ?
    H10A C10A H10B . . 109.2 ?
    C10A C11A C12A . . 104.3(2) ?
    C10A C11A H11A . . 110.9 ?
    C12A C11A H11A . . 110.9 ?
    C10A C11A H11B . . 110.9 ?
    C12A C11A H11B . . 110.9 ?
    H11A C11A H11B . . 108.9 ?
    C13A C12A C11A . . 104.47(19) ?
    C13A C12A H12A . . 110.9 ?
    C11A C12A H12A . . 110.9 ?
    C13A C12A H12B . . 110.9 ?
    C11A C12A H12B . . 110.9 ?
    H12A C12A H12B . . 108.9 ?
    O1A C13A N2A . . 123.3(2) ?
    O1A C13A C12A . . 129.6(2) ?
    N2A C13A C12A . . 107.1(2) ?
    C8B S1B C9B . . 87.07(10) ?
    C9B N1B C7B . . 110.50(17) ?
    C13B N2B C9B . . 123.5(2) ?
    C13B N2B C10B . . 114.04(18) ?
    C9B N2B C10B . . 122.35(17) ?
    C2B C1B C6B . . 119.8(2) ?
    C2B C1B H1BA . . 120.1 ?
    C6B C1B H1BA . . 120.1 ?
    C3B C2B C1B . . 121.1(2) ?
    C3B C2B H2BA . . 119.4 ?
    C1B C2B H2BA . . 119.4 ?
    C2B C3B C4B . . 119.6(2) ?
    C2B C3B H3BA . . 120.2 ?
    C4B C3B H3BA . . 120.2 ?
    C5B C4B C3B . . 119.6(2) ?
    C5B C4B H4BA . . 120.2 ?
    C3B C4B H4BA . . 120.2 ?
    C4B C5B C6B . . 121.2(2) ?
    C4B C5B H5BA . . 119.4 ?
    C6B C5B H5BA . . 119.4 ?
    C5B C6B C1B . . 118.7(2) ?
    C5B C6B C7B . . 118.49(19) ?
    C1B C6B C7B . . 122.8(2) ?
    C8B C7B N1B . . 113.14(17) ?
    C8B C7B C6B . . 128.69(17) ?
    N1B C7B C6B . . 118.04(17) ?
    C7B C8B S1B . . 112.33(15) ?
    C7B C8B Br1B . . 129.92(16) ?
    S1B C8B Br1B . . 117.67(11) ?
    N1B C9B N2B . . 121.12(18) ?
    N1B C9B S1B . . 116.93(15) ?
    N2B C9B S1B . . 121.95(15) ?
    N2B C10B C11B . . 102.22(17) ?
    N2B C10B H10C . . 111.3 ?
    C11B C10B H10C . . 111.3 ?
    N2B C10B H10D . . 111.3 ?
    C11B C10B H10D . . 111.3 ?
    H10C C10B H10D . . 109.2 ?
    C12B C11B C10B . . 104.71(19) ?
    C12B C11B H11C . . 110.8 ?
    C10B C11B H11C . . 110.8 ?
    C12B C11B H11D . . 110.8 ?
    C10B C11B H11D . . 110.8 ?
    H11C C11B H11D . . 108.9 ?
    C13B C12B C11B . . 103.98(18) ?
    C13B C12B H12C . . 111.0 ?
    C11B C12B H12C . . 111.0 ?
    C13B C12B H12D . . 111.0 ?
    C11B C12B H12D . . 111.0 ?
    H12C C12B H12D . . 109.0 ?
    O1B C13B N2B . . 123.8(2) ?
    O1B C13B C12B . . 129.3(2) ?
    N2B C13B C12B . . 106.9(2) ?
loop_
    _geom_torsion_atom_site_label_1
    _geom_torsion_atom_site_label_2
    _geom_torsion_atom_site_label_3
    _geom_torsion_atom_site_label_4
    _geom_torsion_site_symmetry_1
    _geom_torsion_site_symmetry_2
    _geom_torsion_site_symmetry_3
    _geom_torsion_site_symmetry_4
    _geom_torsion
    _geom_torsion_publ_flag
    C6A C1A C2A C3A . . . . 2.2(3) ?
    C1A C2A C3A C4A . . . . -1.7(4) ?
    C2A C3A C4A C5A . . . . 0.5(4) ?
    C3A C4A C5A C6A . . . . 0.2(3) ?
    C2A C1A C6A C5A . . . . -1.4(3) ?
    C2A C1A C6A C7A . . . . 179.7(2) ?
    C4A C5A C6A C1A . . . . 0.2(3) ?
    C4A C5A C6A C7A . . . . 179.1(2) ?
    C9A N1A C7A C8A . . . . 0.4(3) ?
    C9A N1A C7A C6A . . . . -176.2(2) ?
    C1A C6A C7A C8A . . . . 38.0(4) ?
    C5A C6A C7A C8A . . . . -140.9(3) ?
    C1A C6A C7A N1A . . . . -146.1(2) ?
    C5A C6A C7A N1A . . . . 35.1(3) ?
    N1A C7A C8A S1A . . . . -1.0(3) ?
    C6A C7A C8A S1A . . . . 175.1(2) ?
    N1A C7A C8A Br1A . . . . -176.95(19) ?
    C6A C7A C8A Br1A . . . . -0.8(4) ?
    C9A S1A C8A C7A . . . . 0.9(2) ?
    C9A S1A C8A Br1A . . . . 177.41(16) ?
    C7A N1A C9A N2A . . . . -177.8(2) ?
    C7A N1A C9A S1A . . . . 0.3(3) ?
    C13A N2A C9A N1A . . . . 178.5(2) ?
    C10A N2A C9A N1A . . . . 4.8(3) ?
    C13A N2A C9A S1A . . . . 0.5(3) ?
    C10A N2A C9A S1A . . . . -173.23(18) ?
    C8A S1A C9A N1A . . . . -0.7(2) ?
    C8A S1A C9A N2A . . . . 177.4(2) ?
    C9A N2A C10A C11A . . . . -169.7(2) ?
    C13A N2A C10A C11A . . . . 16.0(3) ?
    N2A C10A C11A C12A . . . . -25.5(2) ?
    C10A C11A C12A C13A . . . . 26.6(2) ?
    C9A N2A C13A O1A . . . . 4.9(3) ?
    C10A N2A C13A O1A . . . . 179.1(2) ?
    C9A N2A C13A C12A . . . . -173.4(2) ?
    C10A N2A C13A C12A . . . . 0.8(3) ?
    C11A C12A C13A O1A . . . . 164.4(2) ?
    C11A C12A C13A N2A . . . . -17.4(2) ?
    C6B C1B C2B C3B . . . . 1.2(4) ?
    C1B C2B C3B C4B . . . . -1.3(4) ?
    C2B C3B C4B C5B . . . . 0.2(4) ?
    C3B C4B C5B C6B . . . . 1.0(3) ?
    C4B C5B C6B C1B . . . . -1.1(3) ?
    C4B C5B C6B C7B . . . . 178.7(2) ?
    C2B C1B C6B C5B . . . . 0.0(3) ?
    C2B C1B C6B C7B . . . . -179.8(2) ?
    C9B N1B C7B C8B . . . . 0.3(3) ?
    C9B N1B C7B C6B . . . . -175.9(2) ?
    C5B C6B C7B C8B . . . . -141.2(3) ?
    C1B C6B C7B C8B . . . . 38.6(4) ?
    C5B C6B C7B N1B . . . . 34.3(3) ?
    C1B C6B C7B N1B . . . . -145.9(2) ?
    N1B C7B C8B S1B . . . . -1.3(3) ?
    C6B C7B C8B S1B . . . . 174.4(2) ?
    N1B C7B C8B Br1B . . . . -177.9(2) ?
    C6B C7B C8B Br1B . . . . -2.2(4) ?
    C9B S1B C8B C7B . . . . 1.4(2) ?
    C9B S1B C8B Br1B . . . . 178.51(17) ?
    C7B N1B C9B N2B . . . . -178.5(2) ?
    C7B N1B C9B S1B . . . . 0.9(3) ?
    C13B N2B C9B N1B . . . . -172.8(2) ?
    C10B N2B C9B N1B . . . . 3.0(4) ?
    C13B N2B C9B S1B . . . . 7.8(3) ?
    C10B N2B C9B S1B . . . . -176.4(2) ?
    C8B S1B C9B N1B . . . . -1.4(2) ?
    C8B S1B C9B N2B . . . . 178.1(2) ?
    C13B N2B C10B C11B . . . . -16.4(3) ?
    C9B N2B C10B C11B . . . . 167.4(2) ?
    N2B C10B C11B C12B . . . . 26.6(3) ?
    C10B C11B C12B C13B . . . . -27.8(3) ?
    C9B N2B C13B O1B . . . . -3.2(4) ?
    C10B N2B C13B O1B . . . . -179.3(2) ?
    C9B N2B C13B C12B . . . . 175.1(2) ?
    C10B N2B C13B C12B . . . . -1.0(3) ?
    C11B C12B C13B O1B . . . . -163.6(2) ?
    C11B C12B C13B N2B . . . . 18.2(3) ?
loop_
    _geom_hbond_atom_site_label_D
    _geom_hbond_atom_site_label_H
    _geom_hbond_atom_site_label_A
    _geom_hbond_site_symmetry_A
    _geom_hbond_distance_DH
    _geom_hbond_distance_HA
    _geom_hbond_distance_DA
    _geom_hbond_angle_DHA
    _geom_hbond_publ_flag
    C12A H12B Cg1 2_656 0.97 2.89 3.767(3) 151 yes
_iucr_refine_instructions_details
;
TITL mo_hag58_0m in P2(1) (100K)
CELL 0.71073   7.5243  14.1861  12.4488  90.000 107.508  90.000
ZERR    4.00   0.0003   0.0006   0.0006   0.000   0.001   0.000
LATT -1
SYMM -X, 0.5+Y, -Z
SFAC C H N O S BR
UNIT 52 44 8 4 4 4
SIZE 0.141 0.142 0.265
L.S. 10
BOND $H
FMAP 2 1 60
TWIN -1 0 0 0 -1 0 1 0 1
ACTA
CONF
PLAN 20
OMIT -1 5 2
OMIT 0 2 0
OMIT -3 0 1
WGHT      0.0136      0.0000
BASF   0.28119
FVAR       0.25422
BR1A  6    1.012607    0.351681    0.707230    11.00000    0.01407    0.02869 =
         0.03443    0.00372    0.00438   -0.00219
S1A   5    0.687481    0.339897    0.487035    11.00000    0.01928    0.01821 =
         0.02122    0.00194    0.00885   -0.00001
O1A   4    0.472363    0.325080    0.269288    11.00000    0.03165    0.02452 =
         0.02066    0.00144    0.01108   -0.00172
N1A   3    0.438546    0.342341    0.592695    11.00000    0.01302    0.01900 =
         0.01700    0.00035    0.00280    0.00141
N2A   3    0.308931    0.333796    0.396868    11.00000    0.02099    0.01743 =
         0.01718   -0.00068    0.00398    0.00109
C1A   1    0.736595    0.399856    0.877475    11.00000    0.02231    0.01511 =
         0.02318    0.00108    0.00158   -0.00306
AFIX  43
H1AA  2    0.827579    0.435817    0.860091    11.00000   -1.20000
AFIX   0
C2A   1    0.728184    0.397182    0.986995    11.00000    0.02887    0.02153 =
         0.01620   -0.00204   -0.00294    0.00004
AFIX  43
H2AA  2    0.811019    0.433130    1.042343    11.00000   -1.20000
AFIX   0
C3A   1    0.597857    0.341596    1.014779    11.00000    0.02947    0.02395 =
         0.01853    0.00026    0.00425    0.00551
AFIX  43
H3AA  2    0.595422    0.338925    1.088967    11.00000   -1.20000
AFIX   0
C4A   1    0.470064    0.289534    0.931784    11.00000    0.02309    0.02493 =
         0.02078   -0.00079    0.00841    0.00142
AFIX  43
H4AA  2    0.381462    0.252417    0.950075    11.00000   -1.20000
AFIX   0
C5A   1    0.476066    0.293508    0.822238    11.00000    0.01579    0.01992 =
         0.01695   -0.00181    0.00322   -0.00006
AFIX  43
H5AA  2    0.390508    0.258955    0.766701    11.00000   -1.20000
AFIX   0
C6A   1    0.609090    0.348806    0.793323    11.00000    0.01339    0.01716 =
         0.01619    0.00230    0.00154    0.00392
C7A   1    0.609919    0.348926    0.675338    11.00000    0.01536    0.01432 =
         0.01859    0.00066    0.00228   -0.00062
C8A   1    0.755437    0.349447    0.631834    11.00000    0.01333    0.01866 =
         0.01927    0.00195    0.00240   -0.00074
C9A   1    0.459955    0.337582    0.492734    11.00000    0.01513    0.01640 =
         0.01711    0.00133    0.00307    0.00173
C10A  1    0.116854    0.342216    0.401440    11.00000    0.01803    0.02511 =
         0.02122   -0.00238    0.00132    0.00431
AFIX  23
H10A  2    0.089714    0.406081    0.419526    11.00000   -1.20000
H10B  2    0.093739    0.299222    0.456342    11.00000   -1.20000
AFIX   0
C11A  1    0.002075    0.315229    0.281043    11.00000    0.02642    0.02504 =
         0.01914   -0.00197    0.00308   -0.00001
AFIX  23
H11A  2   -0.112322    0.351535    0.256848    11.00000   -1.20000
H11B  2   -0.028770    0.248660    0.276248    11.00000   -1.20000
AFIX   0
C12A  1    0.130297    0.338869    0.208944    11.00000    0.03219    0.02419 =
         0.01926    0.00198    0.00080   -0.00042
AFIX  23
H12A  2    0.111787    0.294637    0.147124    11.00000   -1.20000
H12B  2    0.106763    0.402188    0.178571    11.00000   -1.20000
AFIX   0
C13A  1    0.324227    0.330789    0.289083    11.00000    0.02923    0.01481 =
         0.01804    0.00161    0.00468    0.00064
BR1B  6    0.154436    0.079853    0.694908    11.00000    0.02277    0.02499 =
         0.03492   -0.00685    0.01830   -0.00498
S1B   5    0.246593    0.090238    0.469793    11.00000    0.01657    0.01775 =
         0.02244   -0.00163    0.00493    0.00049
O1B   4    0.234305    0.116046    0.250395    11.00000    0.02664    0.02610 =
         0.02318   -0.00285    0.00024    0.00291
N1B   3    0.603099    0.081909    0.567699    11.00000    0.01944    0.01910 =
         0.01748    0.00075    0.00921    0.00161
N2B   3    0.526485    0.090598    0.371186    11.00000    0.02163    0.02056 =
         0.01591    0.00026    0.00682    0.00071
C1B   1    0.599523    0.027339    0.857211    11.00000    0.02788    0.02136 =
         0.01983   -0.00281    0.01173   -0.00276
AFIX  43
H1BA  2    0.490418   -0.007852    0.841560    11.00000   -1.20000
AFIX   0
C2B   1    0.720667    0.030500    0.965969    11.00000    0.03679    0.02425 =
         0.01832   -0.00016    0.01340    0.00215
AFIX  43
H2BA  2    0.692909   -0.003719    1.022602    11.00000   -1.20000
AFIX   0
C3B   1    0.881631    0.083545    0.991543    11.00000    0.02944    0.03101 =
         0.01738   -0.00333    0.00666    0.00738
AFIX  43
H3BA  2    0.960398    0.086026    1.065124    11.00000   -1.20000
AFIX   0
C4B   1    0.925485    0.133393    0.906446    11.00000    0.01799    0.02662 =
         0.02620   -0.00165    0.00748    0.00136
AFIX  43
H4BA  2    1.033910    0.169189    0.922863    11.00000   -1.20000
AFIX   0
C5B   1    0.806515    0.129328    0.797100    11.00000    0.01756    0.02196 =
         0.01910    0.00240    0.00893    0.00507
AFIX  43
H5BA  2    0.837162    0.161885    0.740283    11.00000   -1.20000
AFIX   0
C6B   1    0.641997    0.077352    0.770912    11.00000    0.02143    0.01340 =
         0.01817   -0.00082    0.01039    0.00206
C7B   1    0.519822    0.077582    0.653722    11.00000    0.01900    0.01317 =
         0.01887    0.00004    0.01049   -0.00001
C8B   1    0.329451    0.079962    0.615001    11.00000    0.01998    0.01652 =
         0.02463   -0.00224    0.01131   -0.00136
C9B   1    0.477276    0.087606    0.470288    11.00000    0.01705    0.01683 =
         0.01780    0.00373    0.00606    0.00270
C10B  1    0.719494    0.082974    0.370328    11.00000    0.02003    0.02685 =
         0.01678   -0.00158    0.00583   -0.00246
AFIX  23
H10C  2    0.782207    0.030249    0.415710    11.00000   -1.20000
H10D  2    0.788376    0.140385    0.397509    11.00000   -1.20000
AFIX   0
C11B  1    0.696895    0.067012    0.245677    11.00000    0.03493    0.02911 =
         0.02153   -0.00149    0.01459   -0.00186
AFIX  23
H11C  2    0.798070    0.096264    0.224589    11.00000   -1.20000
H11D  2    0.694573    0.000200    0.228736    11.00000   -1.20000
AFIX   0
C12B  1    0.511416    0.112998    0.184013    11.00000    0.03581    0.02057 =
         0.01679   -0.00117    0.00860    0.00156
AFIX  23
H12C  2    0.528946    0.178122    0.165714    11.00000   -1.20000
H12D  2    0.449556    0.079275    0.115118    11.00000   -1.20000
AFIX   0
C13B  1    0.400721    0.106794    0.266661    11.00000    0.02849    0.01562 =
         0.01951   -0.00188    0.00424    0.00176
HKLF 4 1 -1 0 0 0 0 1 1 1 0
REM  mo_hag58_0m in P2(1) (100K)
REM R1 =  0.0265 for   8701 Fo > 4sig(Fo)  and  0.0305 for all   9338 data
REM    326 parameters refined using      1 restraints
END
WGHT      0.0136      0.0000
REM Highest difference peak  0.577,  deepest hole -0.461,  1-sigma level  0.061
Q1    1   0.2588  0.0838  0.7504  11.00000  0.05    0.42
Q2    1   0.2572  0.0829  0.6830  11.00000  0.05    0.41
Q3    1   0.9660  0.4038  0.7195  11.00000  0.05    0.40
Q4    1   0.2191  0.0373  0.7051  11.00000  0.05    0.40
Q5    1   1.1214  0.3535  0.7535  11.00000  0.05    0.38
Q6    1   1.0641  0.4021  0.7380  11.00000  0.05    0.36
Q7    1   0.1239  0.0222  0.7058  11.00000  0.05    0.35
Q8    1   0.8962  0.3512  0.6592  11.00000  0.05    0.34
Q9    1   0.2181  0.1217  0.7292  11.00000  0.05    0.34
Q10   1   0.7759  0.0850  0.9480  11.00000  0.05    0.33
Q11   1   0.3553  0.0825  0.4667  11.00000  0.05    0.32
Q12   1   1.0444  0.3379  0.6570  11.00000  0.05    0.32
Q13   1   0.0231  0.0786  0.6610  11.00000  0.05    0.32
Q14   1   0.5508  0.3443  0.4818  11.00000  0.05    0.31
Q15   1   0.5470  0.3180  0.8004  11.00000  0.05    0.30
Q16   1   0.6850  0.3513  0.6533  11.00000  0.05    0.29
Q17   1   0.9797  0.2992  0.7360  11.00000  0.05    0.28
Q18   1   0.0628  0.3412  0.2529  11.00000  0.05    0.27
Q19   1   0.7744  0.0794  0.7874  11.00000  0.05    0.27
Q20   1   0.4650  0.2956  0.8800  11.00000  0.05    0.27
;
