# Supplementary material for: 1-(5-Bromo-4-phenyl-1,3-thia­zol-2-yl)pyrrolidin-2-one
Source: Acta Crystallogr Sect E Struct Rep Online. 2012 May 16;68(Pt 6):o1738–9. doi: 10.1107/S160053681201954X (PMC3379326; doi:10.1107/S160053681201954X)
Supplement: Supplementary file 2 [file e-68-o1738-Isup2.hkl]

# 
# h,k,l, Fc-squared, Fo-squared, sigma(Fo-squared) and status flag 
# 
data_I
_shelx_title ' mo_hag58_0m in P2(1) (100K)' 
_shelx_refln_list_code          4 
_shelx_F_calc_maximum      391.29 
_exptl_crystal_F_000       648.00 
_reflns_d_resolution_high  0.6423 
 
loop_ 
 _symmetry_equiv_pos_as_xyz 
 'x, y, z' 
 '-x, y+1/2, -z' 
 
_cell_length_a     7.5243 
_cell_length_b    14.1861 
_cell_length_c    12.4488 
_cell_angle_alpha  90.000 
_cell_angle_beta  107.508 
_cell_angle_gamma  90.000 
 
_shelx_F_squared_multiplier     1.000 
 
loop_ 
 _refln_index_h 
 _refln_index_k 
 _refln_index_l 
 _refln_F_squared_calc 
 _refln_F_squared_meas 
 _refln_F_squared_sigma 
 _refln_observed_status 
   1 -21   0       98.04      107.33     32.55 o 
   0 -20   0      915.74      949.60     67.70 o 
   1 -20   0       53.58       59.93     19.75 o 
   2 -20   0      181.59      194.90     36.19 o 
   3 -20   0      207.05      201.50     38.27 o 
   1 -19   0       18.58       17.92     16.71 o 
   2 -19   0      392.20      397.76     31.36 o 
   3 -19   0       41.79       64.78     19.97 o 
   4 -19   0      125.01      122.10     34.17 o 
   0 -18   0     1569.34     1530.49     67.42 o 
   1 -18   0      218.85      223.75     19.18 o 
   2 -18   0       20.30       15.76     16.35 o 
   3 -18   0       88.78      113.40     20.43 o 
   4 -18   0       37.71       48.47     19.68 o 
   5 -18   0      136.86      123.42     33.48 o 
   1 -17   0      290.90      303.94     17.70 o 
   2 -17   0       48.29       64.65     27.28 o 
   3 -17   0      359.55      336.03     27.92 o 
   4 -17   0       85.53      116.08     21.03 o 
   5 -17   0      261.79      270.37     28.28 o 
   0 -16   0     3608.42     3668.00    116.73 o 
   1 -16   0       36.14       34.27      9.73 o 
   2 -16   0      609.35      599.59     30.35 o 
   3 -16   0      528.15      516.13     31.22 o 
   4 -16   0      359.48      377.79     29.39 o 
   5 -16   0      196.07      205.18     25.15 o 
   6 -16   0       46.97       76.97     29.85 o 
   1 -15   0       74.73       81.50      9.36 o 
   2 -15   0     1047.17      992.84     39.25 o 
   3 -15   0      131.79      125.99     21.27 o 
   4 -15   0      200.59      199.41     21.78 o 
   5 -15   0      148.52      157.03     22.18 o 
   6 -15   0      215.92      194.83     24.62 o 
   7 -15   0      332.72      309.38     42.85 o 
   0 -14   0     1509.64     1460.42     61.88 o 
   1 -14   0      718.49      723.02     22.17 o 
   2 -14   0      223.79      229.24     13.89 o 
   3 -14   0      718.34      725.61     36.95 o 
   4 -14   0       81.64       73.88     16.21 o 
   5 -14   0      284.01      304.38     51.48 o 
   6 -14   0      468.20      466.44     33.23 o 
   7 -14   0      156.26      163.80     33.54 o 
   1 -13   0      775.09      763.21     26.53 o 
   2 -13   0      117.15      122.35     12.16 o 
   3 -13   0      519.72      537.93     30.16 o 
   4 -13   0      423.91      421.96     27.51 o 
   5 -13   0      682.97      726.50     38.78 o 
   6 -13   0       53.25      100.44     18.42 o 
   7 -13   0       96.43      101.51     21.24 o 
   8 -13   0       58.07       64.05     29.91 o 
   9 -13   0       94.64       47.46     37.33 o 
   0 -12   0     9442.02     9637.11    519.98 o 
   2 -12   0      831.15      816.21     34.01 o 
   3 -12   0     1045.89     1016.96     33.76 o 
   4 -12   0      396.77      392.36     26.22 o 
   5 -12   0      340.19      353.12     27.13 o 
   6 -12   0      290.72      278.71     24.45 o 
   7 -12   0      423.26      431.11     32.88 o 
   8 -12   0      314.14      335.95     29.87 o 
   9 -12   0      135.69      119.95     38.79 o 
   1 -11   0      903.97      891.04     34.52 o 
   2 -11   0     2210.01     2232.00     71.05 o 
   3 -11   0      246.25      256.29     14.71 o 
   4 -11   0      167.70      156.56     16.59 o 
   5 -11   0      130.90      130.34     17.49 o 
   6 -11   0      463.35      506.65     30.94 o 
   7 -11   0      507.47      478.40     26.70 o 
   8 -11   0      311.90      348.65     25.14 o 
   9 -11   0      185.83      178.38     39.01 o 
   0 -10   0      930.00      869.70     53.83 o 
   1 -10   0     1492.55     1445.40     58.89 o 
   2 -10   0     1024.96     1008.78     35.67 o 
   3 -10   0     2963.19     2919.73     94.27 o 
   4 -10   0      169.54      150.53     14.11 o 
   5 -10   0      669.22      672.16     34.10 o 
   6 -10   0      514.05      506.50     30.60 o 
   7 -10   0      352.24      352.28     22.51 o 
   8 -10   0      244.55      272.91     23.33 o 
   9 -10   0      278.23      357.08     46.49 o 
   1  -9   0     2261.03     2284.33     93.48 o 
   2  -9   0      332.19      321.42     18.71 o 
   3  -9   0      771.28      761.62     51.01 o 
   4  -9   0     1046.17     1012.50     36.31 o 
   5  -9   0     1154.56     1141.88     49.25 o 
   6  -9   0       69.79       82.41     12.95 o 
   7  -9   0      118.69      132.43     15.94 o 
   8  -9   0       55.80       51.84     16.65 o 
   9  -9   0      256.56      249.74     42.24 o 
  10  -9   0      207.44      165.35     41.63 o 
   0  -8   0    29547.94    30924.69   1672.97 o 
   2  -8   0      433.46      465.81     17.95 o 
   3  -8   0     1339.67     1355.55     42.72 o 
   4  -8   0      516.60      511.45     17.61 o 
   5  -8   0      447.12      424.78     18.70 o 
   6  -8   0     1271.08     1202.06     41.33 o 
   7  -8   0      833.22      828.28     34.42 o 
   8  -8   0      577.74      561.83     33.75 o 
   9  -8   0      235.32      229.92     29.95 o 
  10  -8   0      123.48      105.81     23.48 o 
   1  -7   0     1519.65     1415.62     63.67 o 
   2  -7   0     5221.02     5379.93    195.63 o 
   3  -7   0      618.92      634.96     18.48 o 
   4  -7   0      235.40      216.80     12.11 o 
   5  -7   0      296.56      298.18     14.57 o 
   6  -7   0      649.60      706.45     28.20 o 
   7  -7   0     1150.44     1132.28     48.62 o 
   8  -7   0      426.93      442.99     25.74 o 
   9  -7   0      299.64      318.13     24.02 o 
  10  -7   0      112.08      123.61     23.15 o 
   0  -6   0      735.80      637.28     39.77 o 
   1  -6   0     1276.83     1258.48     50.81 o 
   2  -6   0     5151.28     5117.07    146.76 o 
   3  -6   0     7288.85     7367.15    199.34 o 
   4  -6   0      713.30      655.82     27.14 o 
   5  -6   0      749.51      752.07     24.41 o 
   6  -6   0      280.96      265.65     12.30 o 
   7  -6   0      689.20      679.08     24.22 o 
   8  -6   0      241.98      237.11     19.92 o 
   9  -6   0      686.93      723.20     34.49 o 
  10  -6   0      726.31      719.60     42.83 o 
   1  -5   0     5649.26     5736.35    315.11 o 
   2  -5   0      580.53      556.94     19.25 o 
   3  -5   0     2041.69     2250.22    120.24 o 
   4  -5   0     1446.75     1457.90     36.71 o 
   5  -5   0     1310.10     1306.65     31.44 o 
   6  -5   0      221.52      240.10     12.24 o 
   7  -5   0      297.31      322.80     16.93 o 
   8  -5   0      122.88      119.38     15.67 o 
   9  -5   0      618.70      628.72     31.94 o 
  10  -5   0      241.90      216.50     25.31 o 
   1  -4   0     1786.42     2008.44    112.07 o 
   2  -4   0      432.06      258.58     21.01 o 
   3  -4   0      534.24      537.97     16.34 o 
   4  -4   0     1276.66     1314.03     32.48 o 
   5  -4   0      326.68      310.11     12.99 o 
   6  -4   0     1923.87     1899.52     45.99 o 
   7  -4   0     1516.44     1474.27     38.97 o 
   8  -4   0      814.00      820.11     35.00 o 
   9  -4   0      225.34      229.91     35.98 o 
  10  -4   0       57.79       52.60     15.78 o 
   2  -3   0     8864.09     9217.15    265.36 o 
   3  -3   0     3122.82     3290.64     76.97 o 
   4  -3   0      633.07      597.58     16.38 o 
   5  -3   0      766.10      779.81     22.08 o 
   6  -3   0      528.80      548.72     17.50 o 
   7  -3   0     1914.62     1894.60     53.01 o 
   8  -3   0      259.32      268.01     20.75 o 
   9  -3   0      638.31      647.73     31.33 o 
  10  -3   0      172.15      174.33     16.98 o 
   1  -2   0      603.93      572.71     32.45 o 
   2  -2   0    12142.68    12772.46    367.28 o 
   3  -2   0    10495.23    10125.55    281.88 o 
   4  -2   0     2094.31     2102.39     50.43 o 
   5  -2   0      452.68      450.91     13.20 o 
   6  -2   0      299.15      314.35     12.81 o 
   7  -2   0      526.56      497.41     20.36 o 
   8  -2   0      315.66      291.31     17.41 o 
   9  -2   0     1047.22     1031.34     34.94 o 
  10  -2   0      807.91      745.84     44.12 o 
  11  -2   0      104.29      152.14     31.45 o 
   1  -1   0     1900.54     1973.92     67.21 o 
   2  -1   0     3099.04     3155.61     77.46 o 
   3  -1   0     4860.44     5506.50    129.99 o 
   4  -1   0     1229.04     1213.41     36.06 o 
   5  -1   0     1022.56     1011.46     25.59 o 
   6  -1   0      253.87      282.35     11.87 o 
   7  -1   0     1129.45     1141.43     37.87 o 
   8  -1   0      234.64      231.57     17.00 o 
   9  -1   0      846.90      829.64     30.11 o 
  10  -1   0      206.79      206.81     39.15 o 
  11  -1   0      382.29      406.00     42.83 o 
   1   0   0     1895.47     2075.76     54.44 o 
   2   0   0      384.55      391.95     12.08 o 
   3   0   0       15.11       10.39      3.51 o 
   4   0   0     2283.43     2381.02     52.57 o 
   5   0   0      280.53      240.25     13.24 o 
   6   0   0     1858.38     1837.40     47.01 o 
   7   0   0     1923.09     1958.27     56.85 o 
   8   0   0      917.16      906.32     27.45 o 
   9   0   0      203.59      236.54     34.17 o 
  10   0   0       14.06       20.84     18.97 o 
  11   0   0       10.62        2.55     25.72 o 
   1   1   0     1599.82     1661.80     54.83 o 
   2   1   0     3379.49     3404.17     81.99 o 
   3   1   0     5090.53     5481.72    116.07 o 
   4   1   0     1317.58     1284.55     28.99 o 
   5   1   0      898.54      870.88     22.85 o 
   6   1   0      382.45      383.86     12.41 o 
   7   1   0     1275.70     1269.95     30.63 o 
   8   1   0      139.89      134.26     14.84 o 
   9   1   0      830.94      832.68     35.83 o 
  10   1   0      178.49      171.74     23.00 o 
  11   1   0      410.25      442.15     42.28 o 
   1   2   0      598.45      596.98     22.75 o 
   2   2   0    11299.75    11954.53    285.48 o 
   3   2   0    10998.73    10908.29    207.47 o 
   4   2   0     2018.99     2023.48     36.83 o 
   5   2   0      444.87      421.29     11.22 o 
   6   2   0      264.81      261.07     12.15 o 
   7   2   0      481.13      464.97     19.91 o 
   8   2   0      364.18      402.68     34.96 o 
   9   2   0      997.29      984.33     40.28 o 
  10   2   0      817.16      779.07     54.13 o 
   1   3   0      679.12      678.30     15.53 o 
   2   3   0     8181.35     8564.86    230.79 o 
   3   3   0     2936.07     3158.31     68.10 o 
   4   3   0      557.41      554.27     13.31 o 
   5   3   0      791.54      773.71     21.90 o 
   6   3   0      446.95      474.16     16.99 o 
   7   3   0     1721.33     1677.95     51.72 o 
   8   3   0      422.49      436.17     19.04 o 
   9   3   0      612.64      602.06     29.84 o 
  10   3   0      220.17      239.32     36.22 o 
   0   4   0   153110.50   152687.41   5652.42 o 
   1   4   0     3009.35     3384.59    103.50 o 
   2   4   0      301.57      328.61     10.00 o 
   3   4   0      468.56      470.66     12.20 o 
   4   4   0     1194.61     1243.41     26.62 o 
   5   4   0      474.22      448.51     12.45 o 
   6   4   0     1703.08     1651.15     44.78 o 
   7   4   0     1438.08     1394.25     43.11 o 
   8   4   0      798.68      804.37     28.50 o 
   9   4   0      198.90      210.98     29.29 o 
  10   4   0       55.18       76.39     29.20 o 
   1   5   0     5924.75     6058.62    182.20 o 
   2   5   0      587.54      537.83     13.92 o 
   3   5   0     2238.74     2478.77     56.85 o 
   4   5   0     1480.81     1455.16     32.74 o 
   5   5   0     1069.36     1076.65     27.53 o 
   6   5   0      343.75      356.89     13.11 o 
   7   5   0      340.87      349.50     14.55 o 
   8   5   0      118.53      112.24     15.73 o 
   9   5   0      579.13      627.09     36.76 o 
  10   5   0      245.49      200.79     35.96 o 
   1   6   0     1267.63     1290.32     28.51 o 
   2   6   0     4553.30     4529.17    110.38 o 
   3   6   0     7923.09     7820.30    176.85 o 
   4   6   0      544.75      504.33     24.90 o 
   5   6   0      714.99      723.23     21.39 o 
   6   6   0      217.94      217.15     11.59 o 
   7   6   0      590.28      571.27     23.75 o 
   8   6   0      342.87      348.45     26.72 o 
   9   6   0      623.55      619.09     38.63 o 
  10   6   0      723.25      816.34     64.05 o 
   1   7   0     1685.55     1565.16     42.11 o 
   2   7   0     4899.15     4977.10    117.99 o 
   3   7   0      510.11      525.24     14.07 o 
   4   7   0      225.21      216.09     12.22 o 
   5   7   0      330.35      332.47     12.81 o 
   6   7   0      570.56      590.11     20.11 o 
   7   7   0     1040.18     1021.32     33.94 o 
   8   7   0      531.97      508.88     31.56 o 
   9   7   0      279.17      289.92     27.29 o 
  10   7   0      131.97      151.14     35.73 o 
   0   8   0    29434.31    30734.44    932.14 o 
   1   8   0      778.13      790.54     17.53 o 
   2   8   0      441.26      439.02     10.71 o 
   3   8   0     1170.66     1185.11     35.38 o 
   4   8   0      510.97      444.60     34.04 o 
   5   8   0      596.74      566.19     17.23 o 
   6   8   0     1074.88     1007.01     29.64 o 
   7   8   0      753.30      735.92     27.05 o 
   8   8   0      575.63      541.89     34.54 o 
   9   8   0      177.02      212.34     25.19 o 
  10   8   0      134.25      117.45     35.82 o 
   1   9   0     2441.65     2393.08     44.94 o 
   2   9   0      364.70      351.07     11.20 o 
   3   9   0      836.43      882.54     29.36 o 
   4   9   0     1012.85     1008.36     27.11 o 
   5   9   0     1045.00     1047.91     29.23 o 
   6   9   0      105.06      113.06      9.87 o 
   7   9   0      121.88      141.96     14.52 o 
   8   9   0       49.97       62.18     14.76 o 
   9   9   0      245.55      248.57     26.41 o 
  10   9   0      201.35      206.10     39.96 o 
   0  10   0      880.36      835.69     30.05 o 
   1  10   0     1405.52     1429.55     28.15 o 
   2  10   0     1056.97     1035.03     24.49 o 
   3  10   0     3094.11     3003.08     64.77 o 
   4  10   0       54.35       62.95      6.81 o 
   5  10   0      608.28      598.58     19.74 o 
   6  10   0      475.47      457.23     20.02 o 
   7  10   0      273.84      306.04     26.82 o 
   8  10   0      339.56      360.37     22.56 o 
   9  10   0      260.73      308.56     29.29 o 
   1  11   0     1063.45     1025.92     20.51 o 
   2  11   0     2173.19     2173.66     49.03 o 
   3  11   0      175.28      169.57     10.50 o 
   4  11   0      156.25      149.27      8.95 o 
   5  11   0      144.75      151.69     10.11 o 
   6  11   0      370.94      411.87     19.40 o 
   7  11   0      491.29      497.85     21.88 o 
   8  11   0      346.89      364.56     23.08 o 
   9  11   0      185.56      258.27     37.25 o 
   0  12   0     9372.65     9369.41    289.33 o 
   1  12   0      122.70      125.89      6.10 o 
   2  12   0     1011.62     1006.97     23.62 o 
   3  12   0      835.44      804.23     23.79 o 
   4  12   0      417.44      392.78     15.11 o 
   5  12   0      426.94      411.72     16.06 o 
   6  12   0      210.96      213.55     14.46 o 
   7  12   0      383.63      405.04     20.64 o 
   8  12   0      309.29      294.88     22.27 o 
   9  12   0      105.78       97.05     31.16 o 
   1  13   0      827.74      810.08     19.21 o 
   2  13   0      162.19      172.96      8.29 o 
   3  13   0      520.36      511.48     16.57 o 
   4  13   0      409.72      398.64     15.57 o 
   5  13   0      707.73      698.88     24.85 o 
   6  13   0       46.68       40.28     10.99 o 
   7  13   0       88.13       86.67     13.36 o 
   8  13   0       41.88       45.81     16.23 o 
   9  13   0      103.25      102.97     32.15 o 
   0  14   0     1422.43     1452.88     50.18 o 
   1  14   0      696.12      695.54     17.87 o 
   2  14   0      302.00      304.91     12.72 o 
   3  14   0      701.62      668.63     20.54 o 
   4  14   0       32.57       40.10      8.74 o 
   5  14   0      291.15      293.75     15.92 o 
   6  14   0      447.05      426.38     20.86 o 
   7  14   0      115.57      127.95     14.70 o 
   8  14   0      230.39      266.75     25.29 o 
   1  15   0      157.77      175.62      8.11 o 
   2  15   0     1071.26     1053.98     32.34 o 
   3  15   0       86.98       88.22      8.14 o 
   4  15   0      200.11      196.43     12.64 o 
   5  15   0      142.18      150.50     12.68 o 
   6  15   0      151.33      159.52     14.51 o 
   7  15   0      340.71      330.32     19.55 o 
   8  15   0      106.48      130.66     21.66 o 
   0  16   0     3576.55     3607.21    116.44 o 
   1  16   0       89.02       79.56      7.40 o 
   2  16   0      766.29      764.44     25.05 o 
   3  16   0      411.62      423.31     17.75 o 
   4  16   0      336.95      340.22     16.98 o 
   5  16   0      235.84      225.91     15.01 o 
   6  16   0       20.27       15.27     11.98 o 
   7  16   0      141.80      139.50     20.26 o 
   1  17   0      341.27      351.53     13.73 o 
   2  17   0       41.77       53.25     11.17 o 
   3  17   0      358.20      351.93     16.20 o 
   4  17   0       84.68       92.92     11.17 o 
   5  17   0      267.41      287.65     16.84 o 
   6  17   0       51.73       65.22     14.94 o 
   7  17   0       72.05       67.01     29.31 o 
   0  18   0     1484.34     1500.93     66.92 o 
   1  18   0      270.03      268.55     14.86 o 
   2  18   0       27.77       24.09     11.10 o 
   3  18   0       90.01      103.64     14.63 o 
   4  18   0       27.59       24.18     10.13 o 
   5  18   0      166.00      176.21     14.49 o 
   6  18   0      128.40      115.59     20.41 o 
   1  19   0       16.71       20.49     11.61 o 
   2  19   0      407.29      412.18     22.82 o 
   3  19   0       22.70       34.36     16.91 o 
   4  19   0      134.16      133.89     13.14 o 
   5  19   0       48.74       37.67     15.23 o 
   0  20   0      911.94      987.50     69.15 o 
   1  20   0       82.06       90.84     14.02 o 
   2  20   0      226.57      236.11     17.87 o 
   3  20   0      194.15      215.49     21.31 o 
   4  20   0      152.27      159.25     16.43 o 
   1  21   0      147.28      193.85     35.86 o 
   2  21   0       68.67       67.50     18.85 o 
   3  21   0      111.51      110.29     22.66 o 
  -1 -21   1       99.52      106.86     32.41 o 
   0 -21   1      285.86      263.40     37.97 o 
   1 -21   1       51.59       60.11     29.20 o 
  -3 -20   1      114.63      108.75     33.03 o 
  -2 -20   1       40.16       91.00     30.48 o 
  -1 -20   1       68.82       75.70     30.84 o 
   0 -20   1      266.70      304.65     27.38 o 
   1 -20   1      140.30      161.09     23.40 o 
   2 -20   1      136.60      115.59     33.26 o 
  -4 -19   1       50.14       62.36     28.22 o 
  -3 -19   1      324.36      369.66     30.68 o 
  -2 -19   1       25.44       51.86     18.20 o 
  -1 -19   1       18.35       19.77     13.94 o 
   0 -19   1     1234.26     1193.25     46.41 o 
   1 -19   1      179.80      175.28     23.60 o 
   2 -19   1      200.85      209.64     24.51 o 
   3 -19   1       35.84       43.16     27.15 o 
  -5 -18   1       70.15       85.55     31.16 o 
  -4 -18   1       81.20      102.44     21.53 o 
  -3 -18   1       91.89      109.62     20.54 o 
  -2 -18   1      186.35      182.18     17.80 o 
  -1 -18   1      220.05      220.00     15.95 o 
   0 -18   1       41.84       44.91     12.11 o 
   1 -18   1       79.56       81.12     18.74 o 
   2 -18   1      131.89      142.31     21.73 o 
   3 -18   1       65.96       98.45     26.64 o 
   4 -18   1       64.04       70.87     27.71 o 
  -6 -17   1      111.40      104.60     33.56 o 
  -5 -17   1      183.14      204.27     25.61 o 
  -4 -17   1      690.66      678.01     38.86 o 
  -3 -17   1      222.96      235.05     18.69 o 
  -2 -17   1      466.04      459.80     25.19 o 
  -1 -17   1      351.24      360.63     19.75 o 
   0 -17   1      481.16      467.19     19.11 o 
   1 -17   1       74.76       91.73     17.75 o 
   2 -17   1      338.83      360.54     28.29 o 
   3 -17   1      780.94      763.86     42.73 o 
   4 -17   1      360.23      368.29     30.82 o 
   5 -17   1      193.33      211.35     35.80 o 
  -6 -16   1      103.66      112.14     32.39 o 
  -5 -16   1      373.33      386.26     31.98 o 
  -4 -16   1      343.98      408.18     49.20 o 
  -3 -16   1      234.22      243.70     29.73 o 
  -2 -16   1      112.77      130.76     12.13 o 
  -1 -16   1       70.51       72.61     10.72 o 
   0 -16   1      844.19      868.12     26.74 o 
   1 -16   1      464.33      481.32     18.68 o 
   2 -16   1      380.54      388.47     29.11 o 
   3 -16   1       59.41       55.80     16.79 o 
   4 -16   1      185.20      218.91     23.52 o 
   5 -16   1      267.20      280.88     26.60 o 
   6 -16   1       58.65       92.70     30.79 o 
  -7 -15   1      368.98      357.66     46.22 o 
  -6 -15   1      344.10      402.47     37.02 o 
  -5 -15   1      436.61      491.90     32.56 o 
  -4 -15   1      180.08      209.15     21.75 o 
  -3 -15   1      441.48      416.04     28.22 o 
  -2 -15   1      114.70      102.71     12.67 o 
  -1 -15   1      118.31      132.76     11.07 o 
   0 -15   1     2797.85     2802.94     70.81 o 
   1 -15   1      507.98      546.80     19.63 o 
   2 -15   1      646.55      639.63     25.62 o 
   3 -15   1       70.52       84.01     16.39 o 
   4 -15   1      121.41      115.77     18.83 o 
   5 -15   1      427.62      439.24     31.88 o 
   6 -15   1      337.64      382.23     32.17 o 
   7 -15   1       85.93      124.43     33.14 o 
  -8 -14   1      314.52      354.11     45.18 o 
  -7 -14   1      406.47      434.74     45.62 o 
  -6 -14   1      419.80      435.19     31.32 o 
  -5 -14   1      143.77      155.48     21.13 o 
  -4 -14   1      311.09      328.29     26.12 o 
  -3 -14   1      209.67      202.60     19.33 o 
  -2 -14   1      132.14      128.09     16.39 o 
  -1 -14   1      868.41      832.68     29.37 o 
   0 -14   1      274.01      283.53     14.91 o 
   1 -14   1      532.84      533.07     18.35 o 
   2 -14   1      587.72      619.17     22.62 o 
   3 -14   1      163.68      193.31     20.43 o 
   4 -14   1      228.61      246.87     22.81 o 
   5 -14   1      397.74      434.10     30.93 o 
   6 -14   1      117.11      135.91     22.09 o 
   7 -14   1      173.83      174.06     33.65 o 
  -9 -13   1      288.15      327.56     48.73 o 
  -8 -13   1       63.39       94.30     30.57 o 
  -7 -13   1       96.86       89.62     21.49 o 
  -6 -13   1      163.29      194.38     22.69 o 
  -5 -13   1      272.68      280.45     24.78 o 
  -4 -13   1     1308.94     1258.99     54.70 o 
  -3 -13   1      610.93      601.79     30.00 o 
  -2 -13   1     1515.08     1536.49     52.63 o 
  -1 -13   1      911.95      888.38     28.89 o 
   0 -13   1      632.65      633.33     25.74 o 
   1 -13   1      224.61      249.60     13.04 o 
   2 -13   1      898.30      908.04     30.60 o 
   3 -13   1     3187.54     3132.33     99.40 o 
   4 -13   1      724.91      708.73     40.45 o 
   5 -13   1      722.92      718.21     37.04 o 
   6 -13   1      169.79      190.17     23.24 o 
   7 -13   1       51.67       81.70     20.75 o 
   8 -13   1       50.89       59.58     29.78 o 
  -9 -12   1      144.76      161.13     78.18 o 
  -8 -12   1      276.02      263.58     28.18 o 
  -7 -12   1      419.60      390.73     32.02 o 
  -6 -12   1      324.17      310.69     26.29 o 
  -5 -12   1      618.95      584.28     36.13 o 
  -4 -12   1     1044.97     1038.59     43.14 o 
  -3 -12   1      305.06      289.67     20.48 o 
  -2 -12   1      361.29      376.20     17.65 o 
   0 -12   1     3849.53     3877.45    123.02 o 
   1 -12   1     1278.45     1281.25     38.86 o 
   2 -12   1     1420.04     1357.87     44.04 o 
   3 -12   1       82.24       95.42     11.24 o 
   4 -12   1      505.00      508.57     31.62 o 
   5 -12   1      543.05      501.70     29.65 o 
   6 -12   1       92.01      128.93     19.77 o 
   7 -12   1       84.62       84.22     20.36 o 
   8 -12   1      342.41      401.33     32.07 o 
   9 -12   1       53.36       51.82     37.47 o 
  -9 -11   1      101.55      127.58     24.87 o 
  -8 -11   1      416.14      436.81     28.01 o 
  -7 -11   1      667.47      715.24     42.33 o 
  -6 -11   1      945.84      887.80     46.98 o 
  -5 -11   1     1404.03     1315.21     57.73 o 
  -4 -11   1      521.22      529.36     28.01 o 
  -3 -11   1      497.54      464.08     20.11 o 
  -2 -11   1       40.56       48.50      8.62 o 
  -1 -11   1     1150.42     1089.98     43.62 o 
   0 -11   1     4078.79     3984.82    126.60 o 
   1 -11   1     1234.39     1194.86     38.21 o 
   2 -11   1     1365.18     1336.75     45.13 o 
   3 -11   1      442.94      436.10     20.69 o 
   4 -11   1      193.93      189.70     14.89 o 
   5 -11   1      975.18      926.19     43.93 o 
   6 -11   1      764.78      731.93     60.98 o 
   7 -11   1      395.48      403.86     24.59 o 
   8 -11   1      293.27      313.43     28.64 o 
   9 -11   1      176.78      208.19     41.48 o 
 -10 -10   1      192.02      185.58     42.85 o 
  -9 -10   1      171.42      142.20     36.58 o 
  -8 -10   1      463.26      460.90     29.00 o 
  -7 -10   1      346.64      375.32     23.09 o 
  -6 -10   1     1068.64     1044.26     49.89 o 
  -5 -10   1      354.51      392.90     25.96 o 
  -4 -10   1     1492.49     1538.66     66.65 o 
  -3 -10   1      295.42      276.98     13.96 o 
  -2 -10   1      412.41      411.00     18.12 o 
  -1 -10   1     1929.31     1839.93     77.08 o 
   0 -10   1      581.83      614.66     23.05 o 
   1 -10   1     1706.28     1764.61     55.98 o 
   2 -10   1      962.47      941.23     32.86 o 
   3 -10   1      537.77      503.50     23.74 o 
   4 -10   1      415.80      433.30     20.84 o 
   5 -10   1     1484.25     1433.50     64.12 o 
   6 -10   1      117.45      128.20     14.54 o 
   7 -10   1      245.18      242.16     26.63 o 
   8 -10   1      174.74      210.58     22.43 o 
   9 -10   1      139.20      132.87     38.78 o 
 -10  -9   1      547.85      570.82     59.07 o 
  -9  -9   1      471.08      481.20     51.65 o 
  -8  -9   1      149.05      167.52     19.52 o 
  -7  -9   1      108.23      124.03     16.55 o 
  -6  -9   1      266.80      266.44     33.82 o 
  -5  -9   1      295.26      307.75     27.04 o 
  -4  -9   1     2202.48     2055.70     81.71 o 
  -3  -9   1      907.22      914.55     56.25 o 
  -2  -9   1     3363.38     3319.70    104.47 o 
  -1  -9   1     2242.32     2279.23     85.74 o 
   0  -9   1      662.35      739.21     26.79 o 
   1  -9   1      601.81      601.33     20.76 o 
   2  -9   1     1509.71     1470.80     58.88 o 
   3  -9   1     7737.25     7674.65    249.87 o 
   4  -9   1     1297.36     1276.94     52.84 o 
   5  -9   1     1575.89     1572.87     44.03 o 
   6  -9   1        7.68       23.84     11.33 o 
   7  -9   1      146.37      148.85     16.48 o 
   8  -9   1       63.44       53.28     22.73 o 
   9  -9   1      164.76      150.91     38.26 o 
 -10  -8   1       58.08       52.91     22.09 o 
  -9  -8   1      161.58      145.89     28.06 o 
  -8  -8   1      732.33      728.51     34.34 o 
  -7  -8   1     1159.27     1147.94     44.49 o 
  -6  -8   1      597.45      593.49     26.57 o 
  -5  -8   1      783.24      770.36     31.15 o 
  -4  -8   1     1563.72     1597.65     47.63 o 
  -3  -8   1      426.40      402.68     27.01 o 
  -2  -8   1      624.68      616.39     22.18 o 
   0  -8   1    12075.53    12624.65    385.55 o 
   1  -8   1     2484.29     2488.17    101.90 o 
   2  -8   1     4418.74     4489.12    175.13 o 
   3  -8   1      119.78      151.98     19.57 o 
   4  -8   1     1195.50     1164.28     36.83 o 
   5  -8   1      619.79      618.27     21.06 o 
   6  -8   1      298.29      311.85     19.10 o 
   7  -8   1      122.18      147.31     15.98 o 
   8  -8   1      454.46      466.19     35.68 o 
   9  -8   1       69.70       65.46     21.09 o 
  10  -8   1      117.79      122.59     24.12 o 
 -10  -7   1       61.06       72.67     22.09 o 
  -9  -7   1      213.92      190.23     20.26 o 
  -8  -7   1      486.94      519.77     23.74 o 
  -7  -7   1     1078.48     1090.24     42.90 o 
  -6  -7   1     1628.65     1532.38     55.37 o 
  -5  -7   1     2266.40     2270.10     60.76 o 
  -4  -7   1     1267.99     1254.67     34.68 o 
  -3  -7   1      232.15      224.62     11.80 o 
  -2  -7   1      933.35      995.81     32.55 o 
  -1  -7   1     1813.33     1700.09     64.31 o 
   0  -7   1     5342.07     5293.52    198.99 o 
   1  -7   1     4003.35     3900.82    168.10 o 
   2  -7   1     1518.66     1479.43     60.96 o 
   3  -7   1     1964.21     2010.81     65.75 o 
   4  -7   1      412.40      404.32     15.05 o 
   5  -7   1     2151.40     2119.43     61.52 o 
   6  -7   1      841.09      831.38     29.52 o 
   7  -7   1      634.04      629.82     29.51 o 
   8  -7   1      524.77      523.58     28.13 o 
   9  -7   1      223.70      241.36     22.70 o 
  10  -7   1       20.28       19.40     21.53 o 
 -10  -6   1      354.19      350.50     30.10 o 
  -9  -6   1      347.94      340.46     23.81 o 
  -8  -6   1      605.49      611.98     26.29 o 
  -7  -6   1      231.35      235.52     14.41 o 
  -6  -6   1     2057.30     1953.74     56.84 o 
  -5  -6   1     1168.43     1163.63     41.47 o 
  -4  -6   1     2882.64     2966.41     92.60 o 
  -3  -6   1     1035.76     1077.35     32.26 o 
  -2  -6   1     2606.30     2769.94    105.20 o 
  -1  -6   1     1891.61     1841.23     69.92 o 
   1  -6   1     4151.65     4286.47    166.82 o 
   2  -6   1     1038.07     1003.75     59.76 o 
   3  -6   1     1197.38     1179.40     33.61 o 
   4  -6   1      851.42      886.96     27.29 o 
   5  -6   1     2980.68     2986.37     82.10 o 
   6  -6   1      200.62      222.96     11.74 o 
   7  -6   1      349.92      348.83     17.88 o 
   8  -6   1      220.89      231.44     19.34 o 
   9  -6   1      256.29      233.23     22.45 o 
  10  -6   1      157.66      162.42     24.76 o 
 -11  -5   1      106.49      135.90     38.48 o 
 -10  -5   1      603.54      603.54     30.16 o 
  -9  -5   1      486.38      476.54     28.93 o 
  -8  -5   1      336.95      320.43     20.86 o 
  -7  -5   1      346.44      368.99     18.43 o 
  -6  -5   1      578.75      564.35     18.01 o 
  -5  -5   1      661.29      677.99     22.36 o 
  -4  -5   1     4061.92     4017.23    108.26 o 
  -3  -5   1     1711.35     1699.66     52.13 o 
  -2  -5   1     4535.42     4622.11    247.76 o 
   0  -5   1       56.40       86.38     17.81 o 
   1  -5   1     1731.18     1677.87     89.16 o 
   2  -5   1     3060.18     3007.21    150.38 o 
   3  -5   1    10053.63    10114.48    260.63 o 
   4  -5   1     2527.17     2498.14     64.27 o 
   5  -5   1     2176.56     2096.20     51.64 o 
   6  -5   1      512.15      491.79     16.69 o 
   7  -5   1      162.22      165.14     11.53 o 
   8  -5   1      127.47      134.11     16.88 o 
   9  -5   1      251.52      261.36     22.07 o 
  10  -5   1      179.46      182.66     25.07 o 
 -11  -4   1       82.29       92.42     22.72 o 
 -10  -4   1       67.08       75.09     16.17 o 
  -9  -4   1      415.34      430.48     27.49 o 
  -8  -4   1      900.95      885.81     37.95 o 
  -7  -4   1     2549.90     2570.77     71.46 o 
  -6  -4   1      998.29     1002.32     29.08 o 
  -5  -4   1      900.17      916.78     25.21 o 
  -4  -4   1      727.98      745.69     20.10 o 
  -3  -4   1      549.14      512.75     15.99 o 
  -2  -4   1     1527.34     1628.27     91.20 o 
  -1  -4   1     3651.22     3935.06    147.55 o 
   0  -4   1    19043.81    19819.87    731.62 o 
   1  -4   1     1494.61     1479.78     83.01 o 
   2  -4   1     8068.02     8417.61    258.00 o 
   3  -4   1      113.98      136.08      7.53 o 
   4  -4   1     1398.47     1448.84     37.30 o 
   5  -4   1      863.93      921.59     24.56 o 
   6  -4   1      714.30      737.49     22.49 o 
   7  -4   1      395.34      395.95     19.77 o 
   8  -4   1      573.50      588.81     28.81 o 
   9  -4   1       65.23       88.05     26.24 o 
  10  -4   1       97.98       86.48     21.62 o 
 -11  -3   1       86.91      108.76     29.63 o 
 -10  -3   1      117.22      115.65     18.57 o 
  -9  -3   1      421.39      405.30     22.73 o 
  -8  -3   1      330.99      332.13     22.02 o 
  -7  -3   1     1414.27     1436.15     39.24 o 
  -6  -3   1     1778.54     1778.47     47.59 o 
  -5  -3   1     2050.45     2087.38     49.42 o 
  -4  -3   1     3165.92     3233.14     74.58 o 
  -3  -3   1       88.41       85.02      7.54 o 
  -2  -3   1     4443.38     4557.00    139.04 o 
   0  -3   1     7454.96     7814.95    291.44 o 
   1  -3   1    13582.09    13887.16    541.30 o 
   2  -3   1     2057.92     1966.37     76.05 o 
   3  -3   1     3797.37     3941.32     95.84 o 
   4  -3   1     1650.74     1641.38     38.70 o 
   5  -3   1     3296.73     3217.48     81.25 o 
   6  -3   1      721.16      753.20     23.56 o 
   7  -3   1      433.74      439.65     19.59 o 
   8  -3   1      834.72      876.39     29.28 o 
   9  -3   1      105.69      127.77     22.30 o 
  10  -3   1       80.38       87.65     17.78 o 
 -11  -2   1      210.47      236.22     33.86 o 
 -10  -2   1      542.10      605.37     31.21 o 
  -9  -2   1      430.83      401.40     20.19 o 
  -8  -2   1      907.00      912.62     37.64 o 
  -7  -2   1      221.89      220.29     11.94 o 
  -6  -2   1     2748.00     2696.90     67.67 o 
  -5  -2   1     2031.91     2050.34     49.93 o 
  -4  -2   1     3336.02     3544.61     81.72 o 
  -3  -2   1     3992.97     4324.57    126.91 o 
  -2  -2   1     2116.18     2220.86     58.38 o 
  -1  -2   1      801.15      729.55     42.21 o 
   0  -2   1       10.88        7.81      1.59 o 
   1  -2   1    11690.11    12192.09    470.69 o 
   2  -2   1     3105.54     3120.86    101.25 o 
   3  -2   1     1565.30     1537.41     42.77 o 
   4  -2   1     1689.67     1823.34     44.89 o 
   5  -2   1     3801.92     3800.74     91.12 o 
   6  -2   1      549.64      559.16     18.52 o 
   7  -2   1      253.80      264.43     15.29 o 
   8  -2   1      186.51      177.02     14.49 o 
   9  -2   1      424.79      382.15     25.11 o 
  10  -2   1      178.66      180.25     21.24 o 
 -11  -1   1      153.47      120.34     28.81 o 
 -10  -1   1      343.50      367.64     35.56 o 
  -9  -1   1      418.97      390.65     24.79 o 
  -8  -1   1      394.55      379.07     16.36 o 
  -7  -1   1      993.63     1018.27     33.73 o 
  -6  -1   1     1364.21     1330.77     30.50 o 
  -5  -1   1     1267.42     1326.37     34.61 o 
  -4  -1   1     5362.92     5358.95    133.13 o 
  -3  -1   1     1384.36     1313.67     33.84 o 
  -2  -1   1     3368.52     3528.91    134.51 o 
  -1  -1   1     1116.32     1251.93     51.80 o 
   0  -1   1     3077.74     3285.16    167.06 o 
   1  -1   1     9387.20     9486.25    279.08 o 
   2  -1   1     3600.30     3670.33     81.94 o 
   3  -1   1     6947.83     6978.84    162.99 o 
   4  -1   1     3057.00     3021.80     77.27 o 
   5  -1   1     2965.85     2918.02     68.17 o 
   6  -1   1      894.82      888.46     27.67 o 
   7  -1   1      138.92      142.25     12.23 o 
   8  -1   1      429.54      438.19     21.15 o 
   9  -1   1      180.59      175.63     13.34 o 
  10  -1   1      116.59      102.41     22.07 o 
 -11   0   1      128.92      162.14     30.12 o 
 -10   0   1       33.68       33.14     24.89 o 
  -9   0   1      738.95      747.96     42.05 o 
  -8   0   1      878.57      911.45     31.15 o 
  -7   0   1     3416.26     3430.71     84.86 o 
  -6   0   1     1281.66     1238.61     37.82 o 
  -5   0   1      908.49      928.75     22.97 o 
  -4   0   1      295.66      324.33     11.05 o 
  -2   0   1     2328.15     2241.69     83.67 o 
  -1   0   1     1953.87     2117.55     64.86 o 
   0   0   1    12252.20    12367.48    325.84 o 
   1   0   1      419.27      436.62     12.62 o 
   2   0   1     7186.83     7361.20    172.00 o 
   3   0   1       21.57       20.03      2.75 o 
   4   0   1     1065.54     1124.29     26.26 o 
   5   0   1     1175.34     1208.32     32.95 o 
   6   0   1     1060.59     1056.10     29.50 o 
   7   0   1      729.47      729.16     26.29 o 
   8   0   1      634.50      654.13     22.26 o 
   9   0   1       36.98       40.94     14.27 o 
  10   0   1       95.47       85.10     26.62 o 
 -11   1   1      121.59      124.89     27.18 o 
 -10   1   1      337.77      346.66     29.23 o 
  -9   1   1      523.83      512.42     25.68 o 
  -8   1   1      345.82      337.06     17.51 o 
  -7   1   1     1013.29     1088.90     30.00 o 
  -6   1   1     1199.42     1169.43     27.66 o 
  -5   1   1     1347.89     1377.70     34.64 o 
  -4   1   1     5767.44     5828.36    112.72 o 
  -3   1   1     1501.60     1557.16     92.66 o 
  -2   1   1     3440.65     3656.74    110.69 o 
  -1   1   1     1496.02     1544.16     73.41 o 
   0   1   1     3110.38     3266.63     99.17 o 
   1   1   1     8390.32     8520.80    337.36 o 
   2   1   1     3163.00     3216.17     80.89 o 
   3   1   1     6760.26     6833.30    145.57 o 
   4   1   1     3346.23     3369.99     65.09 o 
   5   1   1     2760.19     2720.09     61.83 o 
   6   1   1      721.60      765.79     23.98 o 
   7   1   1      181.31      184.69      9.91 o 
   8   1   1      522.20      513.09     21.05 o 
   9   1   1      149.12      154.31     17.49 o 
  10   1   1      112.06      143.22     27.10 o 
 -10   2   1      562.25      623.43     79.12 o 
  -9   2   1      393.24      425.99     27.03 o 
  -8   2   1      968.75      980.99     37.66 o 
  -7   2   1      199.10      215.81     12.97 o 
  -6   2   1     2805.99     2765.56     61.10 o 
  -5   2   1     1954.85     1952.78     44.83 o 
  -4   2   1     3302.52     3268.89    135.13 o 
  -3   2   1     3795.62     4051.39     89.04 o 
  -2   2   1     2013.10     2156.87     51.93 o 
  -1   2   1      771.84      771.76     24.34 o 
   0   2   1       13.39       12.64      2.62 o 
   1   2   1    11810.67    12467.76    292.09 o 
   2   2   1     3328.59     3369.46     86.85 o 
   3   2   1     1582.28     1530.43     30.88 o 
   4   2   1     1755.08     1805.64     41.31 o 
   5   2   1     3774.59     3809.81     83.19 o 
   6   2   1      554.99      560.47     16.38 o 
   7   2   1      254.52      274.40     15.22 o 
   8   2   1      191.09      187.31     16.30 o 
   9   2   1      441.53      482.73     25.86 o 
  10   2   1      182.06      183.29     21.54 o 
 -10   3   1      116.04       78.94     34.18 o 
  -9   3   1      328.49      325.28     22.02 o 
  -8   3   1      409.94      411.67     18.75 o 
  -7   3   1     1421.74     1490.52     43.75 o 
  -6   3   1     2022.26     1964.14     47.36 o 
  -5   3   1     1843.25     1872.80     44.00 o 
  -4   3   1     2881.26     2959.66     66.67 o 
  -3   3   1      197.12      202.29     11.27 o 
  -2   3   1     4438.65     4566.54    120.23 o 
  -1   3   1      136.93      134.78      5.98 o 
   0   3   1     7425.72     7838.91    182.60 o 
   1   3   1    15378.58    15836.36    361.94 o 
   2   3   1     2141.80     2005.08     46.94 o 
   3   3   1     3986.20     4122.69     93.72 o 
   4   3   1     1473.17     1454.42     31.78 o 
   5   3   1     3554.30     3460.18     73.23 o 
   6   3   1      878.57      857.39     23.81 o 
   7   3   1      440.34      439.66     19.23 o 
   8   3   1      692.49      665.54     27.38 o 
   9   3   1      173.81      190.01     20.06 o 
  10   3   1       76.49       67.05     29.46 o 
 -10   4   1       86.28      108.23     29.84 o 
  -9   4   1      437.46      489.12     45.99 o 
  -8   4   1      943.17      961.91     31.41 o 
  -7   4   1     2543.98     2487.06     71.08 o 
  -6   4   1     1085.15     1111.92     32.77 o 
  -5   4   1      934.89      929.00     22.41 o 
  -4   4   1      577.01      612.05     14.89 o 
  -3   4   1      543.55      511.81     12.85 o 
  -2   4   1     1534.37     1347.38    173.59 o 
  -1   4   1     2407.85     2652.19     81.47 o 
   0   4   1    19015.13    19649.81    421.11 o 
   1   4   1     1504.56     1544.76     47.57 o 
   2   4   1     7998.89     8365.45    216.15 o 
   3   4   1      178.27      188.66      9.24 o 
   4   4   1     1479.11     1512.68     33.66 o 
   5   4   1      817.70      859.49     22.04 o 
   6   4   1      739.56      750.90     22.39 o 
   7   4   1      412.00      410.60     18.53 o 
   8   4   1      564.43      573.48     23.76 o 
   9   4   1       43.84       44.95     26.51 o 
  10   4   1      105.34      119.11     34.19 o 
 -10   5   1      616.61      720.90     57.31 o 
  -9   5   1      582.72      625.82     49.89 o 
  -8   5   1      301.51      280.64     19.97 o 
  -7   5   1      372.60      397.70     15.32 o 
  -6   5   1      509.64      504.59     17.23 o 
  -5   5   1      737.52      762.04     20.38 o 
  -4   5   1     4196.33     4145.61     87.74 o 
  -3   5   1     2139.52     2133.68     46.99 o 
  -2   5   1     4675.86     4720.61    140.99 o 
  -1   5   1     5017.52     5101.99    187.37 o 
   0   5   1       76.66       86.38     11.11 o 
   1   5   1     1625.57     1623.87     51.04 o 
   2   5   1     2572.00     2645.08     57.24 o 
   3   5   1     9654.47     9629.50    254.07 o 
   4   5   1     2941.16     2789.25     63.57 o 
   5   5   1     2083.00     2017.17     46.05 o 
   6   5   1      397.24      392.11     13.94 o 
   7   5   1      207.25      215.86     13.24 o 
   8   5   1      204.22      217.63     29.41 o 
   9   5   1      207.19      203.06     35.03 o 
  10   5   1      165.16      216.27     39.13 o 
 -10   6   1      386.42      391.20     44.74 o 
  -9   6   1      270.47      314.98     22.88 o 
  -8   6   1      720.91      744.79     31.28 o 
  -7   6   1      187.55      179.00     13.44 o 
  -6   6   1     2137.88     2031.97     56.43 o 
  -5   6   1     1079.54     1106.66     29.94 o 
  -4   6   1     2928.35     3001.79     64.64 o 
  -3   6   1      807.02      832.80     20.57 o 
  -2   6   1     2528.64     2707.89     58.52 o 
  -1   6   1     1885.43     1825.90     40.41 o 
   0   6   1      228.53      214.48     23.43 o 
   1   6   1     4135.23     4376.18    102.92 o 
   2   6   1     1113.43     1058.53     25.48 o 
   3   6   1     1226.13     1170.38     26.50 o 
   4   6   1      885.49      878.33     25.97 o 
   5   6   1     3009.26     2976.63     72.07 o 
   6   6   1      221.82      249.13     12.07 o 
   7   6   1      363.10      369.29     18.69 o 
   8   6   1      206.32      187.20     22.13 o 
   9   6   1      289.36      352.46     28.49 o 
  10   6   1      161.86      153.56     36.50 o 
 -10   7   1       45.28       43.37     33.27 o 
  -9   7   1      167.35      180.02     29.51 o 
  -8   7   1      537.39      532.20     28.56 o 
  -7   7   1     1147.13     1145.51     35.78 o 
  -6   7   1     1816.65     1737.30     48.48 o 
  -5   7   1     2038.96     2067.32     53.19 o 
  -4   7   1     1147.75     1107.02     33.19 o 
  -3   7   1      208.22      205.05      9.29 o 
  -2   7   1      910.85      956.34     22.04 o 
  -1   7   1     1695.88     1604.74     36.61 o 
   0   7   1     5371.53     5360.77    116.23 o 
   1   7   1     4727.04     4659.59    105.17 o 
   2   7   1     1621.28     1521.46     33.91 o 
   3   7   1     2105.25     2158.04     46.20 o 
   4   7   1      331.08      305.30     15.71 o 
   5   7   1     2235.02     2247.86     54.25 o 
   6   7   1      983.70      944.63     26.17 o 
   7   7   1      630.56      638.24     28.35 o 
   8   7   1      422.99      456.67     31.36 o 
   9   7   1      285.38      280.63     47.82 o 
 -10   8   1       69.89       67.35     22.73 o 
  -9   8   1      222.22      261.05     25.93 o 
  -8   8   1      722.56      742.57     28.03 o 
  -7   8   1     1214.35     1178.76     37.12 o 
  -6   8   1      625.96      624.37     22.53 o 
  -5   8   1      906.51      884.79     24.41 o 
  -4   8   1     1227.08     1217.95     45.48 o 
  -3   8   1      395.21      364.65     14.81 o 
  -2   8   1      600.24      604.10     14.77 o 
  -1   8   1      400.41      411.20     11.61 o 
   0   8   1    12045.32    12489.88    269.49 o 
   1   8   1     2588.21     2644.06     53.08 o 
   2   8   1     4640.68     4542.26     90.46 o 
   3   8   1      154.31      185.16      7.07 o 
   4   8   1     1364.99     1331.38     32.66 o 
   5   8   1      482.16      498.89     17.62 o 
   6   8   1      307.87      335.89     14.63 o 
   7   8   1      133.06      149.54     15.24 o 
   8   8   1      426.40      464.79     31.10 o 
   9   8   1       57.79       63.64     20.80 o 
  10   8   1      118.75      100.96     33.58 o 
 -10   9   1      544.09      652.30     60.79 o 
  -9   9   1      570.89      623.78     71.41 o 
  -8   9   1      125.39      110.53     15.66 o 
  -7   9   1      118.33      137.25     12.64 o 
  -6   9   1      246.19      236.49     12.46 o 
  -5   9   1      346.60      348.55     13.85 o 
  -4   9   1     2161.43     2016.50     49.99 o 
  -3   9   1      994.82      982.82     32.12 o 
  -2   9   1     3434.56     3358.70     72.67 o 
  -1   9   1     2155.13     2149.77     48.97 o 
   0   9   1      668.37      750.06     18.82 o 
   1   9   1      529.51      510.68     12.85 o 
   2   9   1     1473.42     1408.87     29.77 o 
   3   9   1     7466.75     7293.01    195.36 o 
   4   9   1     1685.97     1549.18     37.14 o 
   5   9   1     1411.72     1399.96     38.18 o 
   6   9   1        5.19       -3.46      8.44 o 
   7   9   1      161.09      149.01     13.45 o 
   8   9   1      112.95      139.21     20.66 o 
   9   9   1      107.56       94.70     26.85 o 
 -10  10   1      204.12      177.10     37.85 o 
  -9  10   1      112.72      126.86     23.53 o 
  -8  10   1      544.79      578.41     27.90 o 
  -7  10   1      306.73      313.73     17.67 o 
  -6  10   1     1038.57     1008.62     29.23 o 
  -5  10   1      358.68      397.46     15.14 o 
  -4  10   1     1586.10     1651.98     41.27 o 
  -3  10   1      211.81      199.88      8.38 o 
  -2  10   1      419.19      428.18     12.34 o 
  -1  10   1     2039.33     2074.78     46.31 o 
   0  10   1      567.20      579.84     16.00 o 
   1  10   1     1628.19     1695.70     35.99 o 
   2  10   1      936.18      941.22     23.01 o 
   3  10   1      593.39      555.48     16.23 o 
   4  10   1      407.03      403.90     14.48 o 
   5  10   1     1566.44     1549.24     39.75 o 
   6  10   1      140.64      150.62     12.42 o 
   7  10   1      257.61      252.78     16.05 o 
   8  10   1      125.61      135.93     17.55 o 
   9  10   1      165.98      189.27     25.63 o 
  -9  11   1       88.82       94.22     23.03 o 
  -8  11   1      403.48      403.71     36.71 o 
  -7  11   1      774.62      832.08     33.57 o 
  -6  11   1     1018.91     1008.04     29.02 o 
  -5  11   1     1315.65     1296.43     34.96 o 
  -4  11   1      443.16      424.81     15.36 o 
  -3  11   1      457.18      452.08     13.42 o 
  -2  11   1       42.53       41.27      4.94 o 
  -1  11   1     1003.22      963.22     24.58 o 
   0  11   1     4129.91     4040.70     88.98 o 
   1  11   1     1423.74     1387.78     28.78 o 
   2  11   1     1388.38     1345.01     29.28 o 
   3  11   1      442.12      431.20     14.39 o 
   4  11   1      214.06      197.76     10.05 o 
   5  11   1      906.00      891.46     29.12 o 
   6  11   1      895.97      866.29     28.81 o 
   7  11   1      378.83      407.68     20.67 o 
   8  11   1      266.09      300.06     22.26 o 
   9  11   1      194.35      239.92     38.28 o 
  -9  12   1      196.60      281.46     39.93 o 
  -8  12   1      228.64      235.17     20.91 o 
  -7  12   1      496.69      476.48     24.60 o 
  -6  12   1      290.44      298.20     14.81 o 
  -5  12   1      739.53      728.69     22.09 o 
  -4  12   1      809.72      795.21     24.00 o 
  -3  12   1      295.84      283.13     10.61 o 
  -2  12   1      336.72      347.90     11.64 o 
  -1  12   1       31.55       30.34      5.74 o 
   0  12   1     3835.63     3883.74     86.30 o 
   1  12   1     1336.87     1322.95     28.74 o 
   2  12   1     1658.44     1635.74     33.49 o 
   3  12   1       74.31       85.01      6.94 o 
   4  12   1      635.91      602.42     20.59 o 
   5  12   1      395.13      399.09     18.24 o 
   6  12   1       87.89      103.53     12.10 o 
   7  12   1       95.85      124.24     14.17 o 
   8  12   1      297.33      347.70     24.14 o 
   9  12   1       56.01       63.33     29.74 o 
  -9  13   1      362.70      407.60     31.80 o 
  -8  13   1       64.03       61.58     16.32 o 
  -7  13   1       92.48       94.05     14.75 o 
  -6  13   1      165.18      165.40     13.61 o 
  -5  13   1      279.20      281.16     13.56 o 
  -4  13   1     1225.13     1174.47     32.35 o 
  -3  13   1      453.84      447.49     15.78 o 
  -2  13   1     1529.80     1553.57     39.79 o 
  -1  13   1      896.44      891.51     23.40 o 
   0  13   1      627.16      620.34     18.08 o 
   1  13   1      219.33      215.18      8.87 o 
   2  13   1     1022.60     1021.31     23.08 o 
   3  13   1     3094.14     3045.93     74.16 o 
   4  13   1      905.11      866.06     26.94 o 
   5  13   1      551.00      567.80     22.49 o 
   6  13   1      198.64      182.23     14.27 o 
   7  13   1       47.14       32.71     12.52 o 
   8  13   1       59.58       63.11     19.47 o 
  -8  14   1      378.18      404.91     29.81 o 
  -7  14   1      359.72      375.26     23.28 o 
  -6  14   1      353.23      351.16     28.56 o 
  -5  14   1      176.57      179.97     12.77 o 
  -4  14   1      328.30      355.26     15.91 o 
  -3  14   1      175.31      183.46      9.73 o 
  -2  14   1      154.10      163.97      9.51 o 
  -1  14   1      948.19      946.78     24.29 o 
   0  14   1      272.97      278.61     11.91 o 
   1  14   1      530.14      527.10     14.83 o 
   2  14   1      595.20      582.21     19.23 o 
   3  14   1      202.62      216.30     11.35 o 
   4  14   1      246.25      258.38     14.13 o 
   5  14   1      443.19      469.59     20.60 o 
   6  14   1      112.28      140.25     13.81 o 
   7  14   1      165.41      173.14     15.96 o 
   8  14   1       81.90      107.37     21.79 o 
  -8  15   1      128.11      138.29     21.37 o 
  -7  15   1      433.35      495.96     34.34 o 
  -6  15   1      360.15      376.62     19.63 o 
  -5  15   1      404.63      388.08     18.98 o 
  -4  15   1      133.23      141.71     10.28 o 
  -3  15   1      415.78      398.86     15.13 o 
  -2  15   1      111.04      106.35      8.87 o 
  -1  15   1       54.25       72.51      9.11 o 
   0  15   1     2814.70     2813.69     64.30 o 
   1  15   1      558.03      575.64     15.98 o 
   2  15   1      610.11      602.04     25.07 o 
   3  15   1       42.69       35.53      7.64 o 
   4  15   1      143.80      152.73     11.73 o 
   5  15   1      371.36      393.71     19.34 o 
   6  15   1      394.53      388.00     20.39 o 
   7  15   1       91.58      106.69     16.36 o 
  -7  16   1      197.36      164.53     20.86 o 
  -6  16   1       82.03       84.49     12.97 o 
  -5  16   1      427.39      434.83     19.79 o 
  -4  16   1      275.06      273.12     15.29 o 
  -3  16   1      226.38      233.28     11.85 o 
  -2  16   1      104.01      106.95     11.56 o 
  -1  16   1       23.42       25.30      6.54 o 
   0  16   1      841.58      847.59     24.15 o 
   1  16   1      476.18      479.91     14.89 o 
   2  16   1      482.71      454.15     21.48 o 
   3  16   1       57.66       60.34      8.70 o 
   4  16   1      241.80      228.15     13.85 o 
   5  16   1      183.66      178.64     14.34 o 
   6  16   1       61.38       57.01     13.11 o 
   7  16   1       85.17       82.73     19.15 o 
  -7  17   1       41.83       39.71     17.96 o 
  -6  17   1      116.97      110.58     14.07 o 
  -5  17   1      187.33      193.64     14.84 o 
  -4  17   1      602.68      585.67     23.26 o 
  -3  17   1      170.82      187.96     12.03 o 
  -2  17   1      461.85      476.47     20.24 o 
  -1  17   1      317.15      327.61     14.55 o 
   0  17   1      475.53      468.97     18.93 o 
   1  17   1      118.69      115.50     10.45 o 
   2  17   1      360.23      381.88     19.98 o 
   3  17   1      789.94      807.16     26.74 o 
   4  17   1      386.91      404.99     19.17 o 
   5  17   1      118.11      128.58     13.54 o 
   6  17   1      133.89      151.56     19.17 o 
  -6  18   1      100.20       89.26     18.51 o 
  -5  18   1       81.69       75.51     12.59 o 
  -4  18   1       64.17       63.57     10.94 o 
  -3  18   1       73.84       73.98     14.25 o 
  -2  18   1      191.43      194.24     13.67 o 
  -1  18   1      225.61      237.05     16.38 o 
   0  18   1       47.66       36.96     11.76 o 
   1  18   1      101.50       97.48     10.51 o 
   2  18   1      141.50      143.37     14.34 o 
   3  18   1       79.97       83.56     14.20 o 
   4  18   1       83.82       85.08     11.61 o 
   5  18   1      155.93      177.28     20.80 o 
   6  18   1       73.08       83.01     17.69 o 
  -5  19   1       82.70       78.32     15.54 o 
  -4  19   1       32.85       39.99     10.78 o 
  -3  19   1      296.82      312.01     20.73 o 
  -2  19   1       24.07       27.63     11.90 o 
  -1  19   1       29.64       18.52     13.90 o 
   0  19   1     1234.10     1203.61     46.13 o 
   1  19   1      236.85      265.99     25.03 o 
   2  19   1      162.53      184.86     25.98 o 
   3  19   1       27.06       29.72     13.67 o 
   4  19   1      116.97      128.54     14.17 o 
   5  19   1      139.96      142.49     22.07 o 
  -4  20   1      106.71       98.73     14.22 o 
  -3  20   1       95.91       95.10     15.39 o 
  -2  20   1       32.26       23.56     12.72 o 
  -1  20   1       37.49       40.46     28.85 o 
   0  20   1      267.82      250.91     26.13 o 
   1  20   1      162.51      157.09     16.60 o 
   2  20   1      163.94      200.32     19.64 o 
   3  20   1       30.89       43.99     17.17 o 
   4  20   1      118.36      122.13     15.21 o 
  -3  21   1       51.99       48.71     20.13 o 
  -2  21   1      110.00      110.37     19.78 o 
  -1  21   1       64.52       65.79     30.41 o 
   0  21   1      281.02      265.27     39.42 o 
   1  21   1       92.99      115.42     15.69 o 
   2  21   1       64.13       81.33     20.38 o 
   3  21   1      230.68      250.62     28.74 o 
  -2 -21   2       93.00       79.81     32.99 o 
   0 -21   2      127.90      139.75     35.11 o 
  -3 -20   2      177.01      206.11     38.67 o 
  -2 -20   2      302.23      346.04     30.41 o 
  -1 -20   2      166.74      180.43     19.45 o 
   0 -20   2      310.55      335.40     29.36 o 
   1 -20   2       87.64      102.94     31.70 o 
   2 -20   2      160.59      181.99     35.72 o 
  -4 -19   2        4.94       14.21     29.40 o 
  -3 -19   2      268.44      283.24     39.07 o 
  -2 -19   2      286.43      297.38     26.71 o 
  -1 -19   2      266.41      293.62     18.57 o 
   0 -19   2       39.33       46.96     18.18 o 
   1 -19   2      196.90      184.22     23.42 o 
   2 -19   2       38.59       27.89     18.63 o 
   3 -19   2       15.81       17.56     27.54 o 
  -5 -18   2      265.54      362.15     44.46 o 
  -4 -18   2       76.45       91.75     23.62 o 
  -3 -18   2       31.50       36.35     18.20 o 
  -2 -18   2       17.51       37.67     13.18 o 
  -1 -18   2       69.43       73.52     12.72 o 
   0 -18   2      318.17      360.13     19.54 o 
   1 -18   2      622.13      578.08     36.57 o 
   2 -18   2       70.17       69.39     19.60 o 
   3 -18   2       49.08       48.57     18.20 o 
   4 -18   2       82.59       80.46     29.75 o 
  -6 -17   2       65.64      102.77     33.09 o 
  -5 -17   2      377.76      389.00     32.22 o 
  -4 -17   2      798.32      805.07     44.11 o 
  -3 -17   2       73.27       72.09     18.44 o 
  -2 -17   2       53.83       72.27     13.52 o 
  -1 -17   2       70.17       92.58     14.25 o 
   0 -17   2      209.35      209.71     15.10 o 
   1 -17   2       23.82        0.94     13.30 o 
   2 -17   2      601.34      613.12     35.48 o 
   3 -17   2      364.42      371.24     29.87 o 
   4 -17   2      238.11      238.30     26.36 o 
   5 -17   2      107.33      127.15     32.88 o 
  -6 -16   2      226.00      227.57     33.37 o 
  -5 -16   2      225.79      221.89     25.44 o 
  -4 -16   2      247.57      262.03     25.20 o 
  -3 -16   2      355.89      376.34     28.54 o 
  -2 -16   2      884.77      843.44     32.69 o 
  -1 -16   2      449.21      465.02     23.37 o 
   0 -16   2      305.15      316.23     17.01 o 
   1 -16   2      477.65      499.94     24.69 o 
   2 -16   2      412.11      410.18     28.92 o 
   3 -16   2      554.88      580.21     34.93 o 
   4 -16   2      449.95      450.03     34.70 o 
   5 -16   2      440.52      458.03     33.39 o 
   6 -16   2       39.31       80.98     30.80 o 
  -7 -15   2      471.35      540.84     52.77 o 
  -6 -15   2      205.23      209.51     25.29 o 
  -5 -15   2      274.29      261.67     25.51 o 
  -4 -15   2       10.04       28.27     14.69 o 
  -3 -15   2      407.38      413.07     37.71 o 
  -2 -15   2      834.27      820.49     39.91 o 
  -1 -15   2      567.97      549.54     25.34 o 
   0 -15   2      412.04      392.40     18.33 o 
   1 -15   2      518.62      517.25     24.65 o 
   2 -15   2      188.05      178.57     16.11 o 
   3 -15   2       54.97       60.94     16.26 o 
   4 -15   2       66.08       95.44     18.85 o 
   5 -15   2      551.82      516.54     37.03 o 
   6 -15   2      237.38      244.83     38.03 o 
   7 -15   2       83.77       97.37     31.66 o 
  -8 -14   2      271.41      280.63     42.31 o 
  -7 -14   2      148.51      130.88     23.95 o 
  -6 -14   2      410.34      433.80     33.92 o 
  -5 -14   2      522.72      572.32     34.28 o 
  -4 -14   2      399.49      394.60     27.76 o 
  -3 -14   2       94.52      101.71     16.50 o 
  -2 -14   2      269.95      280.78     20.71 o 
  -1 -14   2      472.53      466.42     22.25 o 
   0 -14   2      676.07      684.60     23.97 o 
   1 -14   2      915.48      907.96     29.03 o 
   2 -14   2      120.38      110.33     13.01 o 
   3 -14   2      229.70      209.91     17.18 o 
   4 -14   2      348.53      352.70     28.11 o 
   5 -14   2      717.06      678.46     37.23 o 
   6 -14   2      212.00      210.11     25.38 o 
   7 -14   2      334.95      389.14     44.83 o 
  -9 -13   2      112.74       90.87     37.75 o 
  -8 -13   2      153.85      174.24     35.36 o 
  -7 -13   2       13.72       18.32     17.93 o 
  -6 -13   2       84.83       70.68     18.95 o 
  -5 -13   2      778.30      730.00     50.74 o 
  -4 -13   2     3299.61     3225.12    127.91 o 
  -3 -13   2      213.99      221.02     21.09 o 
  -2 -13   2       76.29      100.52     13.33 o 
  -1 -13   2      156.68      165.52     13.06 o 
   0 -13   2      138.03      142.18     10.37 o 
   1 -13   2       66.78       71.61      8.77 o 
   2 -13   2     1527.17     1481.39     47.38 o 
   3 -13   2      808.54      793.64     34.02 o 
   4 -13   2      334.77      371.76     27.13 o 
   5 -13   2      346.39      335.61     27.69 o 
   6 -13   2      190.35      172.51     22.96 o 
   7 -13   2       68.74       70.41     28.12 o 
   8 -13   2      218.58      285.10     29.82 o 
  -9 -12   2      212.12      252.34     31.18 o 
  -8 -12   2      199.58      230.64     28.06 o 
  -7 -12   2      125.68      141.03     29.64 o 
  -6 -12   2      730.88      717.73     39.52 o 
  -5 -12   2      619.48      627.85     36.29 o 
  -4 -12   2      183.73      186.92     18.95 o 
  -3 -12   2      391.31      374.09     39.27 o 
  -2 -12   2     1192.07     1129.11     36.02 o 
  -1 -12   2     1227.06     1197.52     49.53 o 
   0 -12   2       17.99       22.27      6.83 o 
   1 -12   2     1016.44      986.69     30.54 o 
   2 -12   2      968.11      948.03     41.28 o 
   3 -12   2     1275.31     1280.48     45.18 o 
   4 -12   2      611.80      594.70     29.48 o 
   5 -12   2      992.09      954.27     47.18 o 
   6 -12   2      123.35      137.23     20.44 o 
   7 -12   2      404.70      437.86     33.47 o 
   8 -12   2      201.73      229.39     28.42 o 
  -9 -11   2       13.30       32.64     37.17 o 
  -8 -11   2      556.26      583.53     36.95 o 
  -7 -11   2     1117.91     1115.04     54.83 o 
  -6 -11   2      575.62      562.80     35.96 o 
  -5 -11   2      580.62      575.97     32.90 o 
  -4 -11   2      248.51      273.20     21.27 o 
  -3 -11   2      488.91      485.50     29.69 o 
  -2 -11   2     1907.09     1921.38     63.08 o 
  -1 -11   2     1051.98      998.86     41.24 o 
   0 -11   2     2445.70     2476.33     68.91 o 
   1 -11   2      506.07      496.66     18.39 o 
   2 -11   2      487.90      502.08     21.48 o 
   3 -11   2      286.73      267.05     15.95 o 
   4 -11   2       70.62       73.47     11.84 o 
   5 -11   2     1204.79     1165.41     52.28 o 
   6 -11   2      315.06      300.27     25.53 o 
   7 -11   2      305.88      333.21     23.18 o 
   8 -11   2      184.70      168.80     36.77 o 
   9 -11   2       22.90       20.64     35.34 o 
 -10 -10   2       63.21       60.35     38.08 o 
  -9 -10   2      158.75      156.54     25.86 o 
  -8 -10   2      654.99      680.08     34.04 o 
  -7 -10   2      201.31      220.48     18.61 o 
  -6 -10   2      801.83      733.31     42.10 o 
  -5 -10   2      656.41      642.23     34.40 o 
  -4 -10   2     1433.13     1398.81     59.25 o 
  -3 -10   2      170.71      182.69     17.14 o 
  -2 -10   2     1168.25     1117.23     36.96 o 
  -1 -10   2     1571.76     1543.93     64.16 o 
   0 -10   2      638.97      626.83     19.74 o 
   1 -10   2     1302.95     1270.86     35.90 o 
   2 -10   2      359.66      342.54     15.64 o 
   3 -10   2     1429.59     1422.56     65.21 o 
   4 -10   2      959.63      960.23     35.55 o 
   5 -10   2     1619.35     1612.14     52.72 o 
   6 -10   2      165.71      182.28     16.66 o 
   7 -10   2      495.94      474.73     27.24 o 
   8 -10   2      359.72      370.93     33.06 o 
   9 -10   2       49.55       45.01     36.44 o 
 -10  -9   2      282.76      308.83     46.74 o 
  -9  -9   2      219.76      242.00     32.99 o 
  -8  -9   2      400.22      427.43     26.92 o 
  -7  -9   2      161.77      176.16     17.42 o 
  -6  -9   2      118.11      150.66     14.25 o 
  -5  -9   2     1415.76     1359.17     60.69 o 
  -4  -9   2     7688.12     7707.01    287.51 o 
  -3  -9   2      493.11      469.92     28.58 o 
  -2  -9   2      176.45      156.63      9.90 o 
  -1  -9   2      352.49      344.63     19.73 o 
   0  -9   2        7.64        5.06      4.45 o 
   1  -9   2       97.16      100.85      8.64 o 
   2  -9   2     2555.70     2503.04     91.49 o 
   3  -9   2     1407.05     1389.41     60.83 o 
   4  -9   2      453.86      428.08     21.12 o 
   5  -9   2      980.79      987.03     33.58 o 
   6  -9   2      176.23      178.24     15.93 o 
   7  -9   2       58.69       65.53     14.59 o 
   8  -9   2      425.09      440.54     36.07 o 
   9  -9   2       63.73       71.22     35.26 o 
 -10  -8   2      143.41      166.30     24.37 o 
  -9  -8   2      245.20      266.34     31.79 o 
  -8  -8   2      412.25      399.10     35.22 o 
  -7  -8   2      457.55      498.30     26.13 o 
  -6  -8   2     1449.47     1389.84     48.50 o 
  -5  -8   2     1692.63     1698.23     57.28 o 
  -4  -8   2      225.59      209.52     16.73 o 
  -3  -8   2      410.65      397.92     28.80 o 
  -2  -8   2      577.88      530.46     18.75 o 
  -1  -8   2     2665.51     2675.18     99.87 o 
   0  -8   2     1448.12     1500.24     60.03 o 
   1  -8   2     2071.71     2010.95     65.03 o 
   2  -8   2     2335.41     2251.97     86.16 o 
   3  -8   2     1323.42     1315.23     75.46 o 
   4  -8   2      497.40      503.40     19.79 o 
   5  -8   2     1888.92     1915.61     56.88 o 
   6  -8   2      569.70      601.68     22.28 o 
   7  -8   2     1208.39     1172.67     45.55 o 
   8  -8   2      396.93      417.57     34.32 o 
   9  -8   2       45.60       41.35     20.74 o 
 -10  -7   2       62.74       70.77     16.70 o 
  -9  -7   2       37.49       21.65     16.03 o 
  -8  -7   2      880.52      885.07     31.80 o 
  -7  -7   2     1597.29     1606.17     56.37 o 
  -6  -7   2     1123.31     1173.50     44.94 o 
  -5  -7   2     1119.39     1154.15     40.33 o 
  -4  -7   2     1411.50     1459.55     42.38 o 
  -3  -7   2      205.98      200.86     11.61 o 
  -2  -7   2     4586.03     4621.76    148.23 o 
  -1  -7   2     3230.32     3298.05    110.88 o 
   0  -7   2     4685.42     4701.07    146.59 o 
   1  -7   2       94.15       88.59      6.54 o 
   2  -7   2      500.45      470.07     18.40 o 
   3  -7   2      817.14      813.83     28.47 o 
   4  -7   2      130.75      140.13      9.58 o 
   5  -7   2     1613.52     1528.01     43.71 o 
   6  -7   2      671.33      634.51     24.43 o 
   7  -7   2      506.19      504.79     27.43 o 
   8  -7   2      415.52      425.25     26.32 o 
   9  -7   2       19.28        9.80     16.82 o 
  10  -7   2      138.33      122.87     24.16 o 
 -11  -6   2       59.35       38.56     22.54 o 
 -10  -6   2      130.93      130.77     17.85 o 
  -9  -6   2      350.93      357.66     24.53 o 
  -8  -6   2     1071.16     1087.22     36.11 o 
  -7  -6   2      143.47      127.32     16.97 o 
  -6  -6   2     1156.87     1097.56     35.51 o 
  -5  -6   2      810.19      824.52     26.12 o 
  -4  -6   2     2763.00     2750.96     74.07 o 
  -3  -6   2      790.44      805.49     39.45 o 
  -2  -6   2     5311.75     5287.46    170.52 o 
  -1  -6   2     4548.81     4633.89    174.18 o 
   0  -6   2       81.58       79.23      5.56 o 
   1  -6   2     1974.37     1868.92     73.66 o 
   2  -6   2     1368.51     1443.94     43.54 o 
   3  -6   2     3227.67     3334.46    107.04 o 
   4  -6   2     2425.72     2332.04     61.03 o 
   5  -6   2     2518.58     2488.61     68.76 o 
   6  -6   2      122.71      115.03      9.51 o 
   7  -6   2      218.55      225.49     15.35 o 
   8  -6   2      782.52      795.64     34.81 o 
   9  -6   2      135.72      149.71     20.31 o 
  10  -6   2      158.14      157.68     25.15 o 
 -11  -5   2      292.08      309.29     32.98 o 
 -10  -5   2      414.03      420.78     24.89 o 
  -9  -5   2      251.26      244.74     21.63 o 
  -8  -5   2      754.83      718.75     34.23 o 
  -7  -5   2      681.46      680.12     25.84 o 
  -6  -5   2      216.00      218.74     12.17 o 
  -5  -5   2     2725.26     2726.72     71.92 o 
  -4  -5   2     9135.85     9168.33    216.47 o 
  -3  -5   2     1355.61     1455.78     66.40 o 
  -2  -5   2      401.00      388.72     13.74 o 
   0  -5   2      187.11      178.57      8.28 o 
   1  -5   2      178.87      179.64     10.33 o 
   2  -5   2     4515.39     4646.27    121.38 o 
   3  -5   2     2063.90     2054.50     65.33 o 
   4  -5   2      872.41      864.99     23.12 o 
   5  -5   2     1432.54     1420.12     38.98 o 
   6  -5   2      364.19      351.04     14.49 o 
   7  -5   2      153.03      152.81     13.37 o 
   8  -5   2      579.91      557.78     36.61 o 
   9  -5   2       64.88       55.31     17.74 o 
  10  -5   2      192.62      207.71     26.14 o 
 -11  -4   2      191.56      213.25     26.06 o 
 -10  -4   2      101.02      118.59     19.06 o 
  -9  -4   2       99.85      106.46     13.81 o 
  -8  -4   2      546.79      490.11     29.95 o 
  -7  -4   2      803.62      840.91     29.00 o 
  -6  -4   2     2504.06     2399.03     59.94 o 
  -5  -4   2     3717.33     3665.91     97.12 o 
  -4  -4   2      112.47      112.22      6.16 o 
  -3  -4   2      481.91      478.46     15.77 o 
  -2  -4   2      222.40      220.97     18.87 o 
  -1  -4   2     2232.30     2109.74     79.67 o 
   0  -4   2     5578.50     5614.20    173.83 o 
   1  -4   2     6828.66     6737.82    246.50 o 
   2  -4   2     5384.93     5479.99    165.03 o 
   3  -4   2      438.37      452.11     15.01 o 
   4  -4   2      197.82      205.90      9.34 o 
   5  -4   2     2711.53     2768.38     69.01 o 
   6  -4   2     1969.44     2032.30     49.41 o 
   7  -4   2     1367.22     1390.49     44.12 o 
   8  -4   2      936.72      970.21     33.29 o 
   9  -4   2       47.16       36.11     16.49 o 
  10  -4   2       95.45      108.38     22.75 o 
 -11  -3   2      234.91      224.00     34.06 o 
 -10  -3   2      101.08       98.78     18.21 o 
  -9  -3   2      122.98      113.97     13.59 o 
  -8  -3   2     1093.73     1043.26     41.84 o 
  -7  -3   2     1607.60     1659.59     46.31 o 
  -6  -3   2     1333.15     1337.80     38.55 o 
  -5  -3   2     2366.26     2497.84     67.44 o 
  -4  -3   2     3181.52     3289.20     87.14 o 
  -3  -3   2       79.68       93.91      4.49 o 
  -2  -3   2     7367.13     7645.48    301.18 o 
  -1  -3   2    11758.60    12531.48    444.51 o 
   0  -3   2     1345.60     1380.89     44.26 o 
   1  -3   2      887.96      916.39     27.84 o 
   2  -3   2      757.86      780.00     27.18 o 
   3  -3   2     1590.66     1541.18     43.14 o 
   4  -3   2      331.76      351.33     12.30 o 
   5  -3   2     1539.82     1454.77     36.00 o 
   6  -3   2     1210.57     1219.15     33.59 o 
   7  -3   2      452.41      441.25     20.61 o 
   8  -3   2      743.37      756.98     29.14 o 
   9  -3   2       22.70       -2.66     19.43 o 
  10  -3   2      165.58      139.91     17.72 o 
 -11  -2   2       65.24       76.30     27.62 o 
 -10  -2   2      212.55      190.34     26.10 o 
  -9  -2   2      403.37      411.85     24.36 o 
  -8  -2   2     1258.91     1253.66     46.17 o 
  -7  -2   2      101.79       93.84      9.14 o 
  -6  -2   2      893.78      860.35     25.16 o 
  -5  -2   2     1391.27     1478.30     37.40 o 
  -4  -2   2     3199.15     3157.23     82.81 o 
  -3  -2   2     4108.02     4322.01    117.47 o 
  -2  -2   2    12111.10    12502.22    343.32 o 
  -1  -2   2    14679.68    14684.15    544.45 o 
   1  -2   2      777.84      848.22     23.52 o 
   2  -2   2     4630.42     4108.45    627.96 o 
   3  -2   2     4079.94     4293.90    115.63 o 
   4  -2   2     4237.00     3977.66     92.76 o 
   5  -2   2     2949.99     2903.30     81.51 o 
   6  -2   2      115.14      134.48     10.85 o 
   7  -2   2       18.60       15.62     10.05 o 
   8  -2   2     1097.26     1099.84     36.46 o 
   9  -2   2      249.75      239.21     22.02 o 
  10  -2   2      290.85      299.48     25.58 o 
 -11  -1   2      283.25      259.79     34.56 o 
 -10  -1   2      324.86      291.67     27.34 o 
  -9  -1   2      184.24      195.04     18.32 o 
  -8  -1   2     1058.40     1026.21     39.11 o 
  -7  -1   2     1119.42     1180.83     30.77 o 
  -6  -1   2      851.00      835.33     19.17 o 
  -5  -1   2     3531.39     3699.00     87.52 o 
  -4  -1   2     5984.47     6056.32    142.38 o 
  -3  -1   2      752.04      715.70     84.38 o 
  -2  -1   2     2875.18     3010.87     69.36 o 
  -1  -1   2     6440.62     6880.94    399.53 o 
   0  -1   2       33.41       43.60      7.85 o 
   1  -1   2      301.57      324.35      9.32 o 
   2  -1   2     3809.18     3839.13     89.68 o 
   3  -1   2     2323.15     2192.76     48.24 o 
   4  -1   2     1076.07     1150.28     31.57 o 
   5  -1   2     1318.59     1306.75     31.85 o 
   6  -1   2      941.96      952.57     30.42 o 
   7  -1   2      298.83      296.59     16.53 o 
   8  -1   2      715.13      727.01     33.45 o 
   9  -1   2       63.38       71.60     12.93 o 
  10  -1   2      163.60      149.19     28.25 o 
 -11   0   2      203.40      213.68     31.52 o 
 -10   0   2       19.24        5.07     17.87 o 
  -9   0   2       30.85       43.68     13.49 o 
  -8   0   2      596.27      560.75     34.48 o 
  -7   0   2      924.25      986.10     68.17 o 
  -6   0   2     3166.84     3138.26     64.33 o 
  -5   0   2     5046.01     5113.22    102.61 o 
  -4   0   2       11.90       11.55      3.31 o 
  -3   0   2      480.08      490.94     14.91 o 
  -2   0   2      464.64      485.32     13.20 o 
  -1   0   2      993.09      984.03     27.06 o 
   0   0   2     8385.80     8963.55    210.26 o 
   1   0   2    13965.58    14477.11    438.25 o 
   2   0   2     9561.39     9771.79    256.78 o 
   3   0   2      247.48      250.22      7.81 o 
   4   0   2       12.19       14.08      3.24 o 
   5   0   2     3085.52     3187.99     77.71 o 
   6   0   2     3084.51     3188.68     78.39 o 
   7   0   2     1190.02     1224.05     38.62 o 
   8   0   2     1322.29     1419.20     55.03 o 
   9   0   2        9.76        7.59     12.48 o 
  10   0   2       78.41       94.80     26.88 o 
 -11   1   2      298.11      286.13     32.88 o 
 -10   1   2      279.69      287.01     29.47 o 
  -9   1   2      223.15      254.36     22.96 o 
  -8   1   2     1009.00      980.68     32.67 o 
  -7   1   2     1267.47     1299.67     33.84 o 
  -6   1   2      672.99      686.38     20.55 o 
  -5   1   2     3465.88     3600.99     79.37 o 
  -4   1   2     5951.57     5999.12    161.33 o 
  -3   1   2      608.12      613.84     27.23 o 
  -2   1   2     2580.75     2756.38     88.54 o 
  -1   1   2     7331.49     7682.21    163.15 o 
   0   1   2       13.39       17.32      1.71 o 
   1   1   2      436.92      468.64     14.28 o 
   2   1   2     3608.96     3697.43     89.14 o 
   3   1   2     2318.20     2208.03     47.53 o 
   4   1   2      991.29     1028.81     21.41 o 
   5   1   2     1505.36     1459.04     40.87 o 
   6   1   2      902.98      899.38     26.63 o 
   7   1   2      296.06      292.14     15.60 o 
   8   1   2      752.66      750.90     35.47 o 
   9   1   2       42.04       43.88     16.65 o 
  10   1   2      182.56      216.32     30.98 o 
 -10   2   2      207.53      206.82     23.01 o 
  -9   2   2      390.21      391.99     23.01 o 
  -8   2   2     1226.46     1245.12     45.93 o 
  -7   2   2       81.07       75.71      8.20 o 
  -6   2   2      920.90      893.05     20.85 o 
  -5   2   2     1411.27     1433.65     50.06 o 
  -4   2   2     3136.07     3073.18     67.51 o 
  -3   2   2     4261.39     4446.33     94.62 o 
  -2   2   2    12946.07    13827.08    343.82 o 
  -1   2   2    14394.19    15008.99    454.73 o 
   0   2   2      139.32      148.16      6.31 o 
   1   2   2      791.52      848.19     21.08 o 
   2   2   2     4540.69     4886.64    181.69 o 
   3   2   2     4204.90     4341.71    100.56 o 
   4   2   2     3967.59     3771.35     77.14 o 
   5   2   2     2976.18     3012.11     60.44 o 
   6   2   2      111.64      118.59      8.92 o 
   7   2   2       31.12       39.17      8.55 o 
   8   2   2     1030.44     1040.12     41.68 o 
   9   2   2      279.75      288.54     23.71 o 
  10   2   2      276.39      301.07     26.31 o 
 -10   3   2      134.32      153.22     23.20 o 
  -9   3   2       93.46       94.73     14.25 o 
  -8   3   2     1161.89     1133.01     35.56 o 
  -7   3   2     1391.36     1411.24     45.04 o 
  -6   3   2     1641.09     1653.81     38.79 o 
  -5   3   2     2382.14     2483.06     60.57 o 
  -4   3   2     3226.86     3271.51     70.86 o 
  -3   3   2       55.96       62.34      4.30 o 
  -2   3   2     7980.82     8300.10    259.81 o 
  -1   3   2    10263.55    10821.90    333.61 o 
   0   3   2     1407.96     1497.68     40.01 o 
   1   3   2      743.14      814.45     23.95 o 
   2   3   2      854.01      827.29     22.48 o 
   3   3   2     1618.40     1535.94     34.17 o 
   4   3   2      359.74      378.13     11.26 o 
   5   3   2     1385.71     1302.85     29.28 o 
   6   3   2     1219.42     1248.91     33.28 o 
   7   3   2      507.34      537.25     30.56 o 
   8   3   2      696.41      733.96     37.37 o 
   9   3   2       46.56       43.97     25.02 o 
  10   3   2      139.18      137.47     34.24 o 
 -10   4   2       81.10       97.65     34.63 o 
  -9   4   2      121.58      148.69     28.01 o 
  -8   4   2      540.51      543.36     22.01 o 
  -7   4   2      772.06      838.72     27.08 o 
  -6   4   2     2532.01     2389.52     58.99 o 
  -5   4   2     3686.80     3606.49     86.73 o 
  -4   4   2      126.56      131.61      5.65 o 
  -3   4   2      557.32      550.04     14.26 o 
  -2   4   2      220.71      237.74     11.56 o 
  -1   4   2     2114.98     2098.76     63.81 o 
   0   4   2     5614.43     5805.62    173.94 o 
   1   4   2     7070.29     6851.50    206.27 o 
   2   4   2     5197.04     5185.82    138.74 o 
   3   4   2      434.37      440.50     13.75 o 
   4   4   2      240.41      228.46      8.54 o 
   5   4   2     2836.84     2859.54     62.25 o 
   6   4   2     1834.80     1822.86     43.89 o 
   7   4   2     1427.13     1436.48     43.20 o 
   8   4   2      858.60      886.09     35.74 o 
   9   4   2       82.33       58.00     26.27 o 
  10   4   2       67.94       59.65     31.11 o 
 -10   5   2      341.92      375.40     32.57 o 
  -9   5   2      329.60      368.10     23.06 o 
  -8   5   2      731.62      777.13     38.67 o 
  -7   5   2      756.42      742.21     25.67 o 
  -6   5   2      161.23      170.23      9.37 o 
  -5   5   2     2719.51     2580.40     71.97 o 
  -4   5   2     9099.89     9167.28    238.94 o 
  -3   5   2      946.18      982.44     25.38 o 
  -2   5   2      348.85      353.13     10.25 o 
   0   5   2      205.61      210.88     10.22 o 
   1   5   2      209.25      198.96      7.86 o 
   2   5   2     4412.90     4521.90    106.66 o 
   3   5   2     2184.70     2005.84     53.84 o 
   4   5   2      828.37      819.44     21.97 o 
   5   5   2     1611.18     1584.24     35.13 o 
   6   5   2      308.43      326.19     12.52 o 
   7   5   2      167.92      204.29     19.98 o 
   8   5   2      584.05      625.05     36.01 o 
   9   5   2       58.11       49.91     28.48 o 
  10   5   2      204.80      200.58     38.49 o 
 -10   6   2      120.81      120.58     24.88 o 
  -9   6   2      319.03      341.15     23.70 o 
  -8   6   2     1032.92     1048.49     45.44 o 
  -7   6   2      101.40      106.79     11.24 o 
  -6   6   2     1261.05     1225.96     35.73 o 
  -5   6   2      811.39      803.54     33.93 o 
  -4   6   2     2640.19     2680.98     65.02 o 
  -3   6   2     1041.81     1056.98     25.17 o 
  -2   6   2     5911.00     5779.14    137.08 o 
  -1   6   2     4402.23     4617.37     90.79 o 
   0   6   2       49.28       47.84      3.05 o 
   1   6   2     1970.23     1951.85     38.49 o 
   2   6   2     1249.26     1305.99     27.80 o 
   3   6   2     3410.86     3470.49     91.24 o 
   4   6   2     2150.09     2022.08     58.30 o 
   5   6   2     2475.44     2433.02     60.24 o 
   6   6   2      134.21      132.52      9.78 o 
   7   6   2      247.74      254.34     22.61 o 
   8   6   2      655.82      685.15     39.72 o 
   9   6   2      168.79      182.17     24.35 o 
 -10   7   2       90.54      121.41     23.18 o 
  -9   7   2        8.11       10.77     14.99 o 
  -8   7   2      913.35      869.96     37.18 o 
  -7   7   2     1442.68     1491.37     45.26 o 
  -6   7   2     1362.70     1395.68     39.89 o 
  -5   7   2     1070.62     1079.78     32.70 o 
  -4   7   2     1451.45     1531.65     37.78 o 
  -3   7   2      274.71      281.43      8.44 o 
  -2   7   2     4837.50     4945.69     95.69 o 
  -1   7   2     2703.25     2672.58     51.57 o 
   0   7   2     4681.96     4801.87    101.92 o 
   1   7   2       85.32       80.67      4.21 o 
   2   7   2      516.95      516.34     12.78 o 
   3   7   2      781.44      761.22     23.77 o 
   4   7   2      118.52      123.26      7.55 o 
   5   7   2     1532.34     1428.97     37.86 o 
   6   7   2      672.29      658.92     23.51 o 
   7   7   2      567.13      627.88     23.68 o 
   8   7   2      398.00      433.04     30.60 o 
   9   7   2       23.54       51.09     20.84 o 
 -10   8   2      125.47      140.95     24.68 o 
  -9   8   2      307.41      351.28     24.37 o 
  -8   8   2      374.41      399.81     20.49 o 
  -7   8   2      455.94      464.68     22.79 o 
  -6   8   2     1393.76     1346.51     40.75 o 
  -5   8   2     1771.93     1707.08     43.10 o 
  -4   8   2      237.94      234.44     10.12 o 
  -3   8   2      515.67      483.64     17.57 o 
  -2   8   2      496.59      474.16     11.57 o 
  -1   8   2     2495.95     2539.99     62.62 o 
   0   8   2     1496.20     1555.44     32.23 o 
   1   8   2     2132.86     2064.69     42.16 o 
   2   8   2     2160.97     2166.68     67.19 o 
   3   8   2     1255.67     1261.72     32.11 o 
   4   8   2      621.82      612.14     17.75 o 
   5   8   2     1973.16     2046.79     55.00 o 
   6   8   2      464.17      458.15     21.10 o 
   7   8   2     1240.51     1249.31     38.49 o 
   8   8   2      368.08      400.77     30.74 o 
   9   8   2       67.85       61.81     21.70 o 
 -10   9   2      236.36      285.37     42.51 o 
  -9   9   2      287.66      330.62     46.74 o 
  -8   9   2      400.00      384.08     20.14 o 
  -7   9   2      187.44      201.77     13.97 o 
  -6   9   2      125.14      137.62     11.39 o 
  -5   9   2     1495.96     1463.87     37.65 o 
  -4   9   2     7634.14     7586.77    161.93 o 
  -3   9   2      396.03      416.18     17.00 o 
  -2   9   2      150.24      156.66      5.62 o 
  -1   9   2      433.68      428.51     12.91 o 
   0   9   2        9.53        7.43      2.58 o 
   1   9   2      144.68      149.22      5.92 o 
   2   9   2     2340.89     2347.97     72.74 o 
   3   9   2     1529.86     1472.00     36.37 o 
   4   9   2      451.57      444.69     15.13 o 
   5   9   2     1103.22     1128.77     32.70 o 
   6   9   2      161.98      173.75     14.37 o 
   7   9   2       58.71       62.85     12.01 o 
   8   9   2      433.62      454.83     33.04 o 
   9   9   2       39.27       42.38     21.36 o 
 -10  10   2       57.52       56.10     31.32 o 
  -9  10   2      137.25      172.20     28.03 o 
  -8  10   2      647.28      662.94     27.50 o 
  -7  10   2      185.27      201.44     14.54 o 
  -6  10   2      949.28      936.71     29.85 o 
  -5  10   2      647.08      644.75     20.33 o 
  -4  10   2     1343.91     1347.47     31.73 o 
  -3  10   2      300.07      303.13     10.04 o 
  -2  10   2     1091.65     1062.57     21.35 o 
  -1  10   2     1580.85     1641.01     37.61 o 
   0  10   2      590.30      569.28     13.00 o 
   1  10   2     1211.43     1185.52     26.37 o 
   2  10   2      336.75      329.36      9.56 o 
   3  10   2     1584.80     1614.73     39.21 o 
   4  10   2      954.11      926.06     28.85 o 
   5  10   2     1448.69     1382.22     42.62 o 
   6  10   2      229.14      236.15     14.33 o 
   7  10   2      520.34      538.37     23.08 o 
   8  10   2      268.08      273.08     27.14 o 
   9  10   2       44.61       58.22     29.09 o 
  -9  11   2        6.92        5.88     19.71 o 
  -8  11   2      538.02      526.86     28.61 o 
  -7  11   2     1089.23     1076.41     35.55 o 
  -6  11   2      672.95      684.47     24.46 o 
  -5  11   2      571.77      587.81     19.53 o 
  -4  11   2      268.27      283.27     12.25 o 
  -3  11   2      536.67      534.27     14.85 o 
  -2  11   2     1899.62     1955.52     40.12 o 
  -1  11   2      943.38      908.01     23.37 o 
   0  11   2     2427.77     2470.11     47.33 o 
   1  11   2      517.93      519.59     13.45 o 
   2  11   2      554.30      538.59     12.74 o 
   3  11   2      273.23      257.28     11.09 o 
   4  11   2       81.19       71.96      8.60 o 
   5  11   2     1184.57     1092.68     34.44 o 
   6  11   2      313.57      343.67     18.02 o 
   7  11   2      337.84      364.66     19.31 o 
   8  11   2      180.87      175.85     19.55 o 
   9  11   2       16.54       29.64     28.45 o 
  -9  12   2      265.20      298.00     27.16 o 
  -8  12   2      180.93      157.78     17.99 o 
  -7  12   2      134.66      141.47     20.04 o 
  -6  12   2      669.36      650.74     25.18 o 
  -5  12   2      714.07      696.66     21.93 o 
  -4  12   2      215.90      223.28     10.83 o 
  -3  12   2      466.58      437.96     13.31 o 
  -2  12   2      957.86      949.72     24.12 o 
  -1  12   2     1132.35     1114.19     27.95 o 
   0  12   2       40.41       49.40      4.75 o 
   1  12   2      950.10      957.48     22.36 o 
   2  12   2      846.52      836.65     22.31 o 
   3  12   2     1257.77     1241.89     36.25 o 
   4  12   2      833.69      795.58     24.38 o 
   5  12   2      968.50     1001.64     32.07 o 
   6  12   2       79.80       96.21     12.49 o 
   7  12   2      419.31      430.00     21.91 o 
   8  12   2      215.60      276.19     21.99 o 
  -9  13   2      143.16      182.73     23.72 o 
  -8  13   2      161.18      175.02     19.06 o 
  -7  13   2       16.34       28.85     13.51 o 
  -6  13   2      115.46      122.64     12.26 o 
  -5  13   2      840.32      801.13     24.38 o 
  -4  13   2     3254.84     3201.08     77.65 o 
  -3  13   2      331.77      335.03     11.77 o 
  -2  13   2       62.55       65.99      5.60 o 
  -1  13   2      192.01      194.28      9.51 o 
   0  13   2      127.87      128.36      6.72 o 
   1  13   2      110.13      110.67      6.67 o 
   2  13   2     1278.84     1208.40     31.28 o 
   3  13   2      877.20      842.67     25.99 o 
   4  13   2      352.62      383.36     17.31 o 
   5  13   2      403.19      417.91     20.50 o 
   6  13   2      223.29      227.01     15.75 o 
   7  13   2       58.91       63.54     13.58 o 
   8  13   2      238.22      278.36     33.78 o 
  -8  14   2      266.63      300.49     26.00 o 
  -7  14   2      156.89      169.57     17.25 o 
  -6  14   2      526.61      542.32     25.68 o 
  -5  14   2      524.23      526.00     19.54 o 
  -4  14   2      357.04      397.92     15.75 o 
  -3  14   2      134.24      141.95      8.86 o 
  -2  14   2      171.65      183.04     10.32 o 
  -1  14   2      456.13      462.35     19.40 o 
   0  14   2      638.85      639.26     16.98 o 
   1  14   2      842.83      835.48     20.93 o 
   2  14   2      147.34      149.60      9.66 o 
   3  14   2      297.52      269.59     13.16 o 
   4  14   2      406.34      406.39     17.91 o 
   5  14   2      590.68      584.19     24.05 o 
   6  14   2      284.69      286.81     17.44 o 
   7  14   2      378.51      379.23     21.16 o 
   8  14   2      136.96      169.31     24.12 o 
  -8  15   2      249.26      267.09     25.60 o 
  -7  15   2      500.50      539.87     27.18 o 
  -6  15   2      241.29      256.89     18.06 o 
  -5  15   2      283.72      279.71     14.32 o 
  -4  15   2       13.88       19.09      7.80 o 
  -3  15   2      425.82      423.52     15.57 o 
  -2  15   2      784.64      792.38     24.08 o 
  -1  15   2      523.41      531.22     21.74 o 
   0  15   2      405.65      403.49     13.15 o 
   1  15   2      523.62      497.73     16.01 o 
   2  15   2      261.68      248.66     12.55 o 
   3  15   2       55.85       64.30      8.82 o 
   4  15   2       73.72       90.66     10.53 o 
   5  15   2      560.76      540.39     22.65 o 
   6  15   2      233.75      250.37     17.18 o 
   7  15   2       99.43       96.77     17.23 o 
  -7  16   2       20.12       29.18     16.36 o 
  -6  16   2      215.11      216.02     17.87 o 
  -5  16   2      261.70      255.80     19.90 o 
  -4  16   2      286.25      275.04     13.98 o 
  -3  16   2      400.39      411.94     15.99 o 
  -2  16   2      693.32      696.63     19.98 o 
  -1  16   2      416.73      401.50     15.89 o 
   0  16   2      313.47      314.34     12.75 o 
   1  16   2      431.58      418.34     16.61 o 
   2  16   2      358.44      354.53     20.10 o 
   3  16   2      589.44      591.65     21.44 o 
   4  16   2      633.88      619.14     22.66 o 
   5  16   2      389.18      415.63     20.94 o 
   6  16   2       22.25       29.99     12.70 o 
   7  16   2       58.01       63.42     19.51 o 
  -7  17   2       14.04        2.55     16.68 o 
  -6  17   2       98.64       96.10     15.38 o 
  -5  17   2      392.39      398.63     25.20 o 
  -4  17   2      785.75      798.38     27.74 o 
  -3  17   2      103.62      110.05      9.35 o 
  -2  17   2       64.76       67.12      7.64 o 
  -1  17   2       52.81       46.88      8.07 o 
   0  17   2      196.42      190.31     11.27 o 
   1  17   2       34.92       40.17      8.61 o 
   2  17   2      505.49      504.66     24.63 o 
   3  17   2      387.82      400.14     22.29 o 
   4  17   2      260.54      267.16     17.14 o 
   5  17   2      136.65      149.39     14.30 o 
   6  17   2      143.84      156.90     19.86 o 
  -6  18   2      302.77      296.16     28.40 o 
  -5  18   2      259.25      262.52     16.63 o 
  -4  18   2       61.21       59.62     10.85 o 
  -3  18   2       41.41       36.21      8.56 o 
  -2  18   2        8.83        0.05      9.42 o 
  -1  18   2       47.95       47.91      8.58 o 
   0  18   2      299.26      322.67     15.29 o 
   1  18   2      592.03      595.17     26.30 o 
   2  18   2       99.51      116.98     13.98 o 
   3  18   2       62.30       55.13      9.96 o 
   4  18   2       99.19      120.71     12.70 o 
   5  18   2      172.04      166.21     18.61 o 
  -5  19   2      115.76      109.78     16.12 o 
  -4  19   2        1.97        2.78     10.24 o 
  -3  19   2      283.86      276.64     15.30 o 
  -2  19   2      268.06      267.44     15.99 o 
  -1  19   2      205.40      227.30     17.45 o 
   0  19   2       38.20       25.40     10.56 o 
   1  19   2      200.76      193.91     15.56 o 
   2  19   2       65.70       64.55     15.29 o 
   3  19   2       15.49       23.32      9.71 o 
   4  19   2       94.63       94.22     13.86 o 
   5  19   2      190.82      186.93     27.28 o 
  -4  20   2      130.33      130.68     15.50 o 
  -3  20   2      209.33      233.11     18.96 o 
  -2  20   2      254.42      263.92     20.43 o 
  -1  20   2      133.81      156.28     25.57 o 
   0  20   2      309.92      304.95     19.47 o 
   1  20   2       80.84       91.97     18.55 o 
   2  20   2      137.14      149.74     18.70 o 
   3  20   2      205.40      222.63     27.77 o 
   4  20   2      238.52      219.46     18.54 o 
  -3  21   2       20.15       10.19     18.75 o 
  -2  21   2      107.12      122.34     16.83 o 
   0  21   2      118.60      134.52     15.91 o 
   1  21   2       13.90        8.49     16.62 o 
   2  21   2      107.16      124.91     21.64 o 
   0 -21   3        3.81       17.07     27.50 o 
  -3 -20   3      122.08      162.09     25.18 o 
  -2 -20   3      146.43      192.78     25.65 o 
  -1 -20   3       59.74       88.42     21.29 o 
   0 -20   3       27.45       58.61     29.36 o 
   1 -20   3       56.36       75.30     29.86 o 
  -4 -19   3       69.30       96.89     33.31 o 
  -3 -19   3       21.91        4.26     17.62 o 
  -2 -19   3       87.35       93.26     17.02 o 
  -1 -19   3      171.06      170.90     16.10 o 
   0 -19   3      251.36      276.97     22.22 o 
   1 -19   3      337.53      381.46     38.88 o 
   2 -19   3      134.47      125.95     32.06 o 
   3 -19   3      125.11      124.05     33.80 o 
  -5 -18   3      193.26      177.94     37.11 o 
  -4 -18   3      128.47      152.24     23.61 o 
  -3 -18   3       40.81       56.50     17.73 o 
  -2 -18   3      134.70      149.37     17.54 o 
  -1 -18   3      501.41      519.81     31.05 o 
   0 -18   3      341.57      378.68     30.24 o 
   1 -18   3       80.58       75.81     15.71 o 
   2 -18   3       30.84       11.21     17.60 o 
   3 -18   3       76.48       77.43     30.00 o 
   4 -18   3       19.32        5.55     26.82 o 
  -6 -17   3       38.96       58.29     30.93 o 
  -5 -17   3      255.43      274.85     27.38 o 
  -4 -17   3      332.86      386.55     30.93 o 
  -3 -17   3      627.51      644.77     37.80 o 
  -2 -17   3      535.16      577.33     27.74 o 
  -1 -17   3       75.12       77.43     14.35 o 
   0 -17   3       19.31       41.45     12.89 o 
   1 -17   3      102.96      113.41     15.77 o 
   2 -17   3      242.38      297.76     26.76 o 
   3 -17   3      197.28      174.83     22.84 o 
   4 -17   3      334.30      351.29     41.62 o 
   5 -17   3      399.27      431.24     46.30 o 
  -6 -16   3      141.26      163.89     24.63 o 
  -5 -16   3      371.58      432.29     32.17 o 
  -4 -16   3      407.67      401.70     32.02 o 
  -3 -16   3      443.35      441.53     33.64 o 
  -2 -16   3      438.22      453.45     31.90 o 
  -1 -16   3      396.67      391.61     22.91 o 
   0 -16   3       59.33       64.90     12.72 o 
   1 -16   3      221.00      221.12     25.07 o 
   2 -16   3      191.38      181.15     17.01 o 
   3 -16   3      463.11      447.82     30.58 o 
   4 -16   3       79.28       98.90     20.45 o 
   5 -16   3      140.93      128.56     32.30 o 
  -7 -15   3      127.27      134.33     34.42 o 
  -6 -15   3      221.22      233.15     26.12 o 
  -5 -15   3      701.64      680.00     39.31 o 
  -4 -15   3      223.70      232.37     23.76 o 
  -3 -15   3       82.74      104.34     17.32 o 
  -2 -15   3      274.42      266.20     21.79 o 
  -1 -15   3      449.85      425.36     19.42 o 
   0 -15   3      985.26      970.39     37.62 o 
   1 -15   3      914.46      969.42     42.93 o 
   2 -15   3      257.40      259.22     25.85 o 
   3 -15   3      279.49      289.62     24.89 o 
   4 -15   3      202.14      187.12     21.48 o 
   5 -15   3       93.96       68.26     19.73 o 
   6 -15   3      218.47      213.97     36.46 o 
  -8 -14   3      274.06      320.35     43.44 o 
  -7 -14   3      261.97      282.19     29.39 o 
  -6 -14   3      458.64      484.16     35.03 o 
  -5 -14   3      539.34      501.73     33.52 o 
  -4 -14   3      794.28      787.84     40.48 o 
  -3 -14   3      429.40      469.95     28.10 o 
  -2 -14   3      543.14      562.58     30.70 o 
  -1 -14   3      773.11      779.02     27.90 o 
   0 -14   3      774.71      749.60     26.78 o 
   1 -14   3      181.22      188.70     14.71 o 
   2 -14   3      105.77       99.52     15.86 o 
   3 -14   3      244.25      250.93     17.60 o 
   4 -14   3       37.66       38.64     15.99 o 
   5 -14   3      313.34      329.33     27.47 o 
   6 -14   3      196.23      210.02     25.45 o 
   7 -14   3      155.27      179.89     34.66 o 
  -9 -13   3      247.78      272.41     43.98 o 
  -8 -13   3      115.81      131.68     33.84 o 
  -7 -13   3       73.70       82.09     21.69 o 
  -6 -13   3       48.81       51.95     18.27 o 
  -5 -13   3      509.72      472.85     31.87 o 
  -4 -13   3      549.96      581.96     32.79 o 
  -3 -13   3     1183.17     1069.42     50.53 o 
  -2 -13   3     1425.83     1306.57     54.87 o 
  -1 -13   3      167.71      158.94     12.67 o 
   0 -13   3       13.48       18.60      7.31 o 
   1 -13   3       54.06       57.59     10.31 o 
   2 -13   3      312.07      332.40     23.94 o 
   3 -13   3      726.84      693.77     29.46 o 
   4 -13   3      935.29      925.07     35.84 o 
   5 -13   3      897.14      878.45     47.88 o 
   6 -13   3      123.97      135.33     21.73 o 
   7 -13   3      109.00      140.68     31.57 o 
   8 -13   3      184.87      191.48     40.77 o 
  -9 -12   3      205.78      228.05     32.12 o 
  -8 -12   3      203.70      199.80     27.69 o 
  -7 -12   3       92.57      116.18     22.12 o 
  -6 -12   3      503.39      506.99     32.25 o 
  -5 -12   3      660.56      646.88     35.83 o 
  -4 -12   3     1014.12     1033.48     50.79 o 
  -3 -12   3     1097.85     1046.65     52.18 o 
  -2 -12   3     1686.97     1640.22     64.65 o 
  -1 -12   3      997.90      950.91     43.38 o 
   0 -12   3      573.55      590.62     20.65 o 
   1 -12   3      648.97      673.05     22.99 o 
   2 -12   3      327.16      279.89     20.57 o 
   3 -12   3      490.59      508.90     65.77 o 
   4 -12   3       66.97       74.36     13.14 o 
   5 -12   3      336.08      348.56     47.06 o 
   6 -12   3      178.46      184.51     22.01 o 
   7 -12   3      271.01      289.80     23.19 o 
   8 -12   3       50.88       71.15     34.76 o 
 -10 -11   3       52.45       11.65     37.08 o 
  -9 -11   3       62.78       92.80     29.11 o 
  -8 -11   3      155.62      166.14     20.35 o 
  -7 -11   3      320.69      358.35     32.50 o 
  -6 -11   3      465.94      458.79     30.09 o 
  -5 -11   3     1239.39     1147.17     52.89 o 
  -4 -11   3      464.22      471.76     30.26 o 
  -3 -11   3      231.48      242.39     19.94 o 
  -2 -11   3      606.43      625.98     30.80 o 
  -1 -11   3      448.01      430.61     23.51 o 
   0 -11   3     2950.80     2936.59     81.25 o 
   1 -11   3     1945.15     1871.07     49.63 o 
   2 -11   3      576.54      579.01     32.87 o 
   3 -11   3      242.42      250.48     20.44 o 
   4 -11   3      595.12      542.20     25.55 o 
   5 -11   3      363.10      327.95     21.78 o 
   6 -11   3      288.15      330.10     21.62 o 
   7 -11   3      789.93      804.26     35.85 o 
   8 -11   3      632.33      670.05     59.25 o 
 -10 -10   3       41.24       64.59     37.45 o 
  -9 -10   3      129.32      171.90     34.97 o 
  -8 -10   3      396.42      381.07     25.72 o 
  -7 -10   3      321.06      349.82     22.87 o 
  -6 -10   3      522.70      540.77     33.65 o 
  -5 -10   3      972.96      922.80     45.00 o 
  -4 -10   3     3088.29     2885.15    113.03 o 
  -3 -10   3     2050.61     2068.99     79.04 o 
  -2 -10   3      812.25      819.60     29.42 o 
  -1 -10   3     1238.10     1177.18     51.81 o 
   0 -10   3     1493.48     1490.93     43.13 o 
   1 -10   3      497.03      450.88     15.90 o 
   2 -10   3      518.76      494.38     26.98 o 
   3 -10   3      506.22      509.07     26.87 o 
   4 -10   3      322.75      308.75     18.90 o 
   5 -10   3      391.77      384.41     17.93 o 
   6 -10   3      378.45      381.28     22.82 o 
   7 -10   3      201.68      203.45     19.58 o 
   8 -10   3      267.91      286.41     42.47 o 
   9 -10   3       62.09       34.77     36.70 o 
 -10  -9   3      266.44      250.66     44.39 o 
  -9  -9   3      412.53      373.56     32.21 o 
  -8  -9   3      273.00      278.57     22.83 o 
  -7  -9   3       71.76       87.65     14.96 o 
  -6  -9   3      103.53       99.41     13.45 o 
  -5  -9   3      900.72      904.17     42.98 o 
  -4  -9   3      920.29      964.77     56.77 o 
  -2  -9   3     2408.57     2328.89     75.15 o 
  -1  -9   3      189.64      166.70     12.13 o 
   0  -9   3       35.90       35.09      5.26 o 
   1  -9   3      213.57      204.04     11.83 o 
   2  -9   3      322.98      324.72     19.17 o 
   3  -9   3     1484.91     1437.79     61.10 o 
   4  -9   3     2049.11     2071.88     63.87 o 
   5  -9   3     1579.72     1578.23     49.08 o 
   6  -9   3      234.44      252.29     15.99 o 
   7  -9   3      383.94      410.04     24.90 o 
   8  -9   3      375.31      409.09     34.77 o 
   9  -9   3       81.50      100.81     38.02 o 
 -10  -8   3      121.27      122.39     18.30 o 
  -9  -8   3      269.30      290.55     20.04 o 
  -8  -8   3      557.95      555.72     40.02 o 
  -7  -8   3      586.05      559.02     43.02 o 
  -6  -8   3     1199.20     1165.20     42.51 o 
  -5  -8   3     1390.82     1400.15     47.40 o 
  -4  -8   3     1326.12     1367.51     61.82 o 
  -3  -8   3     1525.32     1573.88     92.41 o 
  -2  -8   3     5178.57     5079.78    154.35 o 
  -1  -8   3     2257.70     2153.77     79.76 o 
   0  -8   3     2233.75     2303.13     71.95 o 
   1  -8   3     1292.47     1326.51     42.59 o 
   2  -8   3      395.39      383.59     18.67 o 
   3  -8   3      387.25      357.23     17.29 o 
   4  -8   3       62.41       77.48      8.67 o 
   5  -8   3     1012.59     1001.05     33.34 o 
   6  -8   3      354.67      384.84     18.89 o 
   7  -8   3      604.88      629.81     39.45 o 
   8  -8   3       93.40      113.78     25.31 o 
   9  -8   3      135.12      135.78     24.18 o 
 -11  -7   3       85.31       98.87     31.42 o 
 -10  -7   3      104.01      108.74     17.86 o 
  -9  -7   3       71.12       65.25     14.83 o 
  -8  -7   3      268.39      261.82     16.96 o 
  -7  -7   3      497.73      486.42     26.43 o 
  -6  -7   3      760.46      758.74     31.63 o 
  -5  -7   3     2099.19     1916.22     64.03 o 
  -4  -7   3      837.39      899.80     33.64 o 
  -3  -7   3      840.48      816.00     43.67 o 
  -2  -7   3      758.63      750.05     32.58 o 
  -1  -7   3      165.31      152.14     11.58 o 
   0  -7   3     4013.69     3877.65    121.59 o 
   1  -7   3     3686.89     3583.17    102.63 o 
   2  -7   3     1331.77     1356.45     42.88 o 
   3  -7   3      433.61      431.17     22.58 o 
   4  -7   3     1279.65     1260.09     38.93 o 
   5  -7   3      758.34      744.69     25.53 o 
   6  -7   3      573.36      586.68     24.16 o 
   7  -7   3     1169.27     1192.69     45.94 o 
   8  -7   3      798.17      887.95     38.92 o 
   9  -7   3        6.48      -10.53     26.93 o 
 -11  -6   3      455.65      507.37     36.33 o 
 -10  -6   3      216.40      224.26     19.95 o 
  -9  -6   3      280.00      269.82     18.03 o 
  -8  -6   3      487.31      469.52     21.69 o 
  -7  -6   3      220.17      221.49     14.53 o 
  -6  -6   3      292.01      296.40     15.20 o 
  -5  -6   3     1839.92     1734.63     49.64 o 
  -4  -6   3     6093.79     5859.88    137.93 o 
  -3  -6   3     4866.60     5097.77    156.88 o 
  -2  -6   3      826.52      837.54     26.42 o 
  -1  -6   3     2138.00     2113.78     81.58 o 
   0  -6   3     1839.93     1845.59     58.82 o 
   1  -6   3     1473.31     1443.45     42.77 o 
   2  -6   3     1208.15     1162.72     33.54 o 
   3  -6   3     1885.93     1999.23     63.38 o 
   4  -6   3      918.85      909.51     35.21 o 
   5  -6   3      537.84      535.39     19.88 o 
   6  -6   3      724.13      706.78     22.90 o 
   7  -6   3      111.28      112.12     12.94 o 
   8  -6   3      403.67      428.71     26.59 o 
   9  -6   3      135.80      144.28     20.26 o 
  10  -6   3      124.03      106.36     58.50 o 
 -11  -5   3      155.74      192.95     25.92 o 
 -10  -5   3      368.33      390.99     38.38 o 
  -9  -5   3      435.61      408.14     20.71 o 
  -8  -5   3      415.18      427.56     20.87 o 
  -7  -5   3       99.37       98.15     11.45 o 
  -6  -5   3      304.51      308.37     16.00 o 
  -5  -5   3     1978.51     1963.51     55.82 o 
  -4  -5   3     2021.00     2217.66     52.69 o 
  -3  -5   3     4602.26     4423.86    134.86 o 
  -2  -5   3     3662.79     3581.70    117.81 o 
  -1  -5   3      252.30      242.69     13.09 o 
   0  -5   3      252.50      216.97      9.49 o 
   1  -5   3     1608.29     1571.74     51.98 o 
   2  -5   3      379.52      404.05     18.91 o 
   3  -5   3     1890.77     1908.68     53.05 o 
   4  -5   3     2663.49     2674.01     62.17 o 
   5  -5   3     2151.14     2102.92     56.41 o 
   6  -5   3      235.93      249.00     12.41 o 
   7  -5   3      900.68      938.73     33.23 o 
   8  -5   3      624.66      652.00     32.32 o 
   9  -5   3      117.50      120.64     19.62 o 
  10  -5   3      489.16      521.68     36.39 o 
 -11  -4   3       42.92       31.41     21.05 o 
 -10  -4   3       44.84       46.13     16.78 o 
  -9  -4   3      198.06      184.58     18.45 o 
  -8  -4   3     1271.37     1265.31     35.55 o 
  -7  -4   3     1227.87     1214.88     38.68 o 
  -6  -4   3     2006.13     1980.16     55.78 o 
  -5  -4   3     2262.65     2314.34     63.14 o 
  -4  -4   3      471.08      500.71     15.44 o 
  -3  -4   3      707.43      681.47     21.55 o 
  -2  -4   3     9070.11     8968.91    335.60 o 
  -1  -4   3     6855.08     6866.44    251.50 o 
   1  -4   3     1991.58     2038.45     53.56 o 
   2  -4   3      410.94      451.40     18.02 o 
   3  -4   3      198.21      211.28      9.51 o 
   4  -4   3      150.96      152.15      8.08 o 
   5  -4   3     1456.65     1509.70     39.62 o 
   6  -4   3      839.85      847.57     29.05 o 
   7  -4   3     1165.35     1193.66     39.92 o 
   8  -4   3       87.09       93.76     14.78 o 
   9  -4   3      127.83      116.35     19.44 o 
  10  -4   3      132.83      131.53     23.84 o 
 -11  -3   3      111.42      110.56     21.80 o 
 -10  -3   3      239.80      248.25     21.79 o 
  -9  -3   3      117.04      123.11     17.04 o 
  -8  -3   3      460.55      418.57     17.69 o 
  -7  -3   3      461.08      444.59     17.52 o 
  -6  -3   3      816.24      827.81     24.34 o 
  -5  -3   3     3534.84     3534.61     93.67 o 
  -4  -3   3     1886.79     2073.53     54.79 o 
  -3  -3   3     4415.92     4539.23    108.50 o 
  -2  -3   3     1609.46     1608.11     64.53 o 
  -1  -3   3     1234.75     1181.39     49.34 o 
   1  -3   3     5802.45     5975.62    167.26 o 
   2  -3   3     1257.95     1300.04     41.39 o 
   3  -3   3     1511.24     1593.70     44.77 o 
   4  -3   3     1864.19     1939.79     47.82 o 
   5  -3   3     1295.65     1243.58     30.65 o 
   6  -3   3      957.91      950.91     33.66 o 
   7  -3   3     1200.48     1224.70     40.05 o 
   8  -3   3      802.67      859.45     32.18 o 
   9  -3   3       29.80       44.07     17.35 o 
  10  -3   3      364.80      379.94     40.42 o 
 -11  -2   3      561.85      627.47     51.83 o 
 -10  -2   3      531.99      559.61     55.21 o 
  -9  -2   3      423.46      430.68     24.83 o 
  -8  -2   3      495.54      462.02     24.32 o 
  -7  -2   3      115.43      115.91      9.96 o 
  -6  -2   3       29.69       20.27      5.94 o 
  -5  -2   3     3581.09     3557.15     94.33 o 
  -4  -2   3     8099.36     7799.50    186.47 o 
  -3  -2   3     5795.43     6248.80    180.72 o 
  -2  -2   3     2993.48     3012.73     78.85 o 
  -1  -2   3      934.26      960.88     31.06 o 
   0  -2   3      452.67      483.42     19.23 o 
   1  -2   3     1462.76     1519.13     35.10 o 
   2  -2   3     1740.08     1661.74     44.82 o 
   3  -2   3     5098.00     5437.67    145.40 o 
   4  -2   3     1080.95     1038.66     25.64 o 
   5  -2   3      968.00      939.81     26.05 o 
   6  -2   3      985.99      953.81     31.61 o 
   7  -2   3       78.56      102.92     12.31 o 
   8  -2   3      459.96      453.62     22.48 o 
   9  -2   3      136.88      138.41     17.16 o 
  10  -2   3      186.72      160.92     27.20 o 
 -11  -1   3      149.59      152.24     30.11 o 
 -10  -1   3      351.33      346.87     29.00 o 
  -9  -1   3      340.50      332.91     20.99 o 
  -8  -1   3      490.60      474.11     25.45 o 
  -7  -1   3      265.75      276.96     13.19 o 
  -6  -1   3      521.12      514.15     15.11 o 
  -5  -1   3     3549.53     3612.48     85.58 o 
  -4  -1   3     3406.97     3649.87     77.15 o 
  -3  -1   3     8057.70     8307.56    194.57 o 
  -2  -1   3     3454.49     3401.07     83.82 o 
  -1  -1   3      869.74      932.67     24.94 o 
   0  -1   3      187.73      167.96      6.59 o 
   1  -1   3     4353.03     4551.00    123.56 o 
   2  -1   3      286.49      297.55      9.38 o 
   3  -1   3     1864.83     1936.65     46.60 o 
   4  -1   3     2323.34     2258.19     54.27 o 
   5  -1   3     1821.94     1804.07     49.46 o 
   6  -1   3      730.55      750.20     24.53 o 
   7  -1   3     1170.73     1213.08     38.77 o 
   8  -1   3      777.20      846.53     30.09 o 
   9  -1   3       52.29       61.77     18.06 o 
  10  -1   3      550.20      510.42     32.23 o 
 -11   0   3       30.97       17.58     23.96 o 
 -10   0   3        5.60        6.40     22.89 o 
  -9   0   3      128.93      131.08     15.37 o 
  -8   0   3     1736.74     1848.28     63.35 o 
  -7   0   3     1508.07     1614.08     42.70 o 
  -6   0   3     2199.14     2209.46     50.45 o 
  -5   0   3     2650.36     2635.80     58.67 o 
  -4   0   3      205.02      234.33      8.87 o 
  -3   0   3        9.59        5.25      2.36 o 
  -2   0   3     8420.04     8656.36    203.72 o 
  -1   0   3    13329.31    13985.46    299.32 o 
   0   0   3     5351.98     5540.06    133.42 o 
   2   0   3      554.33      577.31     17.13 o 
   3   0   3      137.94      183.33      6.89 o 
   4   0   3      247.31      246.71      8.08 o 
   5   0   3     1427.42     1467.44     38.39 o 
   6   0   3     1262.71     1320.86     40.56 o 
   7   0   3     1580.14     1551.49     47.37 o 
   8   0   3       60.66       45.71     14.15 o 
   9   0   3      112.21      112.68     16.97 o 
  10   0   3      126.49      121.11     28.27 o 
 -11   1   3      133.94      113.23     26.10 o 
 -10   1   3      377.24      341.69     49.42 o 
  -9   1   3      221.33      234.79     32.14 o 
  -8   1   3      511.37      539.58     21.11 o 
  -7   1   3      250.36      263.94     12.48 o 
  -6   1   3      596.33      607.77     16.76 o 
  -5   1   3     3598.66     3611.24     78.64 o 
  -4   1   3     3083.86     3328.31     83.22 o 
  -3   1   3     7883.20     8111.22    323.58 o 
  -2   1   3     3724.89     3760.73     95.73 o 
  -1   1   3      668.61      713.52     20.93 o 
   0   1   3      233.90      216.31      6.83 o 
   1   1   3     4710.68     4817.32    111.82 o 
   2   1   3      316.46      338.29      9.48 o 
   3   1   3     1820.80     1876.86     41.45 o 
   4   1   3     2226.07     2210.56     45.36 o 
   5   1   3     2151.58     2104.12     45.05 o 
   6   1   3      566.60      592.46     23.24 o 
   7   1   3     1179.94     1199.22     45.12 o 
   8   1   3      688.98      678.84     29.88 o 
   9   1   3      124.28      119.42     19.42 o 
  10   1   3      528.33      571.93     35.98 o 
 -10   2   3      529.60      509.28     33.90 o 
  -9   2   3      428.14      395.35     31.07 o 
  -8   2   3      472.87      416.34     26.66 o 
  -7   2   3      141.12      156.88     10.07 o 
  -6   2   3       43.97       45.92      5.70 o 
  -5   2   3     3534.11     3512.44     71.13 o 
  -4   2   3     8151.26     7986.16    156.27 o 
  -3   2   3     5364.56     5519.10    176.01 o 
  -2   2   3     2784.68     2877.06     69.82 o 
  -1   2   3      893.41      919.64     22.72 o 
   0   2   3      426.42      443.83     11.85 o 
   1   2   3     1268.02     1325.02     34.17 o 
   2   2   3     1750.31     1668.45     36.62 o 
   3   2   3     5118.68     5399.00    107.08 o 
   4   2   3     1167.17     1114.04     23.69 o 
   5   2   3      911.53      935.81     21.64 o 
   6   2   3     1002.56      972.10     31.48 o 
   7   2   3       88.85      105.19     10.15 o 
   8   2   3      449.73      454.31     22.88 o 
   9   2   3      136.47      148.10     20.34 o 
  10   2   3      182.80      203.72     23.00 o 
 -10   3   3      210.89      219.23     32.49 o 
  -9   3   3      199.00      214.67     19.78 o 
  -8   3   3      433.48      445.51     25.85 o 
  -7   3   3      503.89      525.29     19.76 o 
  -6   3   3      802.19      828.34     21.54 o 
  -5   3   3     3507.87     3473.22     76.13 o 
  -4   3   3     2210.20     2398.57     49.56 o 
  -3   3   3     4499.43     4612.55    119.74 o 
  -2   3   3     1771.56     1679.18     43.69 o 
  -1   3   3     1443.25     1484.63     38.95 o 
   0   3   3     1542.38     1490.74     46.81 o 
   1   3   3     5194.01     5285.09    115.51 o 
   2   3   3     1629.29     1639.14     33.25 o 
   3   3   3     1541.89     1599.75     38.84 o 
   4   3   3     1950.93     1895.69     42.73 o 
   5   3   3     1055.83     1037.83     27.18 o 
   6   3   3     1165.16     1145.49     29.96 o 
   7   3   3     1223.36     1254.19     44.02 o 
   8   3   3      849.80      939.69     62.16 o 
   9   3   3        9.97       15.42     16.15 o 
 -10   4   3       29.25       38.91     31.12 o 
  -9   4   3      215.33      234.92     24.92 o 
  -8   4   3     1218.14     1228.70     38.92 o 
  -7   4   3     1285.01     1238.08     33.30 o 
  -6   4   3     1912.44     1902.83     44.02 o 
  -5   4   3     2289.06     2325.07     51.51 o 
  -4   4   3      528.20      560.76     13.92 o 
  -3   4   3      811.08      779.16     21.66 o 
  -2   4   3     9114.55     9012.83    326.77 o 
  -1   4   3     6436.36     6455.32    355.54 o 
   0   4   3     4645.21     4843.81    147.17 o 
   1   4   3     1909.21     1934.21     53.31 o 
   2   4   3      446.52      482.31     11.75 o 
   3   4   3      147.44      157.82      6.02 o 
   4   4   3      144.80      150.64      6.70 o 
   5   4   3     1483.76     1514.76     35.31 o 
   6   4   3      837.01      865.26     25.00 o 
   7   4   3     1166.94     1306.42     46.23 o 
   8   4   3       88.28      106.26     14.22 o 
   9   4   3      166.54      171.03     33.96 o 
 -10   5   3      374.30      348.52     47.79 o 
  -9   5   3      323.88      335.99     23.39 o 
  -8   5   3      419.74      427.47     24.13 o 
  -7   5   3      115.78      131.44     11.55 o 
  -6   5   3      379.58      375.04     13.33 o 
  -5   5   3     1986.17     1992.17     48.89 o 
  -4   5   3     1944.52     2077.71     51.87 o 
  -3   5   3     4253.37     4248.41    100.27 o 
  -2   5   3     4159.46     4263.42    107.88 o 
  -1   5   3      247.81      236.93      7.77 o 
   0   5   3      266.23      233.45      8.88 o 
   1   5   3     1754.32     1707.10     36.78 o 
   2   5   3      526.82      577.87     16.94 o 
   3   5   3     1866.09     1903.39     46.26 o 
   4   5   3     2345.56     2368.48     60.02 o 
   5   5   3     2450.98     2379.50     50.69 o 
   6   5   3      206.42      231.16     11.47 o 
   7   5   3      919.82      982.86    112.16 o 
   8   5   3      548.96      670.05     39.02 o 
   9   5   3      209.12      187.96     36.67 o 
 -10   6   3      234.05      275.23     28.78 o 
  -9   6   3      279.86      303.19     25.52 o 
  -8   6   3      432.03      410.60     24.45 o 
  -7   6   3      255.49      249.56     14.70 o 
  -6   6   3      345.70      333.40     15.46 o 
  -5   6   3     1818.06     1762.82     43.91 o 
  -4   6   3     6042.16     5787.30    136.61 o 
  -3   6   3     4293.97     4445.91    123.94 o 
  -2   6   3      746.53      752.45     16.64 o 
  -1   6   3     2123.79     2150.37     43.03 o 
   0   6   3     1819.63     1840.13     47.60 o 
   1   6   3     1246.30     1251.21     27.07 o 
   2   6   3     1253.14     1211.90     27.30 o 
   3   6   3     1859.72     1890.30     61.15 o 
   4   6   3     1036.97     1013.31     26.29 o 
   5   6   3      423.82      446.10     18.43 o 
   6   6   3      765.40      763.25     25.66 o 
   7   6   3      123.40      136.35     19.46 o 
   8   6   3      404.61      452.23     34.65 o 
   9   6   3      131.42      128.33     33.60 o 
 -10   7   3       93.52       93.11     18.64 o 
  -9   7   3       95.74      115.64     17.13 o 
  -8   7   3      247.20      258.32     18.96 o 
  -7   7   3      555.43      561.52     24.83 o 
  -6   7   3      743.35      738.49     25.32 o 
  -5   7   3     2113.86     2029.50     49.80 o 
  -4   7   3     1033.09     1055.05     30.12 o 
  -3   7   3      932.11      875.97     35.35 o 
  -2   7   3      768.22      747.19     17.45 o 
  -1   7   3      212.72      209.03      6.15 o 
   0   7   3     4040.96     3971.30     77.84 o 
   1   7   3     3172.07     3132.84     71.45 o 
   2   7   3     1698.85     1718.87     35.65 o 
   3   7   3      446.20      441.77     18.65 o 
   4   7   3     1370.12     1353.53     33.89 o 
   5   7   3      681.67      713.62     24.41 o 
   6   7   3      701.22      720.59     24.13 o 
   7   7   3     1164.66     1175.98     54.59 o 
   8   7   3      829.87      857.31     45.88 o 
   9   7   3       15.29       19.84     20.60 o 
 -10   8   3       76.71       65.33     22.38 o 
  -9   8   3      279.75      267.19     22.27 o 
  -8   8   3      518.00      509.14     23.79 o 
  -7   8   3      668.43      647.83     24.32 o 
  -6   8   3     1124.61     1136.93     35.54 o 
  -5   8   3     1309.23     1315.20     39.37 o 
  -4   8   3     1599.04     1633.52     44.47 o 
  -3   8   3     1752.47     1780.09     54.60 o 
  -2   8   3     4971.69     4963.84     98.65 o 
  -1   8   3     2115.29     2014.54     44.63 o 
   0   8   3     2163.05     2254.08     49.84 o 
   1   8   3     1256.20     1293.70     40.79 o 
   2   8   3      361.47      233.91     60.45 o 
   3   8   3      372.85      365.16     12.41 o 
   4   8   3       50.12       44.71      7.55 o 
   5   8   3     1103.96     1102.02     32.57 o 
   6   8   3      334.66      341.58     17.54 o 
   7   8   3      602.35      677.49     25.95 o 
   8   8   3       85.18      101.60     20.73 o 
   9   8   3      181.58      217.43     26.80 o 
 -10   9   3      270.31      299.52     30.01 o 
  -9   9   3      314.78      290.76     23.10 o 
  -8   9   3      287.36      276.20     17.57 o 
  -7   9   3       92.30       92.21     11.78 o 
  -6   9   3      129.53      130.29     11.14 o 
  -5   9   3      866.81      839.33     27.15 o 
  -4   9   3      949.99      972.34     23.83 o 
  -3   9   3     1869.34     1812.41     57.42 o 
  -2   9   3     2475.72     2406.26     48.36 o 
  -1   9   3      183.75      161.57      9.01 o 
   0   9   3       33.26       29.89      3.61 o 
   1   9   3      267.05      256.88      8.17 o 
   2   9   3      399.76      404.81     19.24 o 
   3   9   3     1435.59     1425.57     40.04 o 
   4   9   3     1750.06     1765.00     52.08 o 
   5   9   3     1823.97     1749.43     47.78 o 
   6   9   3      254.94      280.94     15.68 o 
   7   9   3      380.92      432.12     21.04 o 
   8   9   3      366.82      407.66     54.04 o 
   9   9   3      132.72      176.09     35.46 o 
 -10  10   3       67.84       64.51     32.14 o 
  -9  10   3      125.72      128.88     18.97 o 
  -8  10   3      324.08      329.09     19.47 o 
  -7  10   3      336.07      330.49     17.98 o 
  -6  10   3      605.68      577.43     22.73 o 
  -5  10   3      975.81      957.06     29.93 o 
  -4  10   3     2980.45     2856.28     63.13 o 
  -3  10   3     1883.73     1892.09     43.13 o 
  -2  10   3      828.61      835.84     18.68 o 
  -1  10   3     1350.65     1319.98     25.41 o 
   0  10   3     1496.05     1503.20     32.00 o 
   1  10   3      432.07      410.88     10.35 o 
   2  10   3      515.45      494.98     12.53 o 
   3  10   3      429.77      423.53     16.51 o 
   4  10   3      373.80      349.95     15.53 o 
   5  10   3      285.90      310.05     16.21 o 
   6  10   3      437.58      450.18     20.34 o 
   7  10   3      212.08      226.86     16.63 o 
   8  10   3      287.29      287.70     28.54 o 
   9  10   3       56.76       78.28     31.69 o 
 -10  11   3       56.81       95.74     34.56 o 
  -9  11   3       59.48       60.64     17.15 o 
  -8  11   3      134.51      131.37     14.77 o 
  -7  11   3      362.78      379.16     19.25 o 
  -6  11   3      423.79      421.12     19.67 o 
  -5  11   3     1225.49     1174.03     35.95 o 
  -4  11   3      600.90      579.79     16.31 o 
  -3  11   3      292.86      299.50     10.82 o 
  -2  11   3      601.23      616.64     16.28 o 
  -1  11   3      468.29      457.80     10.69 o 
   0  11   3     2973.67     2918.76     60.01 o 
   1  11   3     1631.37     1600.51     35.74 o 
   2  11   3      712.76      689.31     17.18 o 
   3  11   3      288.43      259.94     12.76 o 
   4  11   3      578.60      540.36     20.30 o 
   5  11   3      371.25      365.00     17.29 o 
   6  11   3      335.81      358.53     18.63 o 
   7  11   3      745.50      763.65     29.05 o 
   8  11   3      669.61      699.43     88.06 o 
  -9  12   3      203.77      228.98     21.67 o 
  -8  12   3      181.56      182.44     16.69 o 
  -7  12   3      142.52      157.81     14.36 o 
  -6  12   3      463.33      493.05     21.40 o 
  -5  12   3      565.00      596.27     22.51 o 
  -4  12   3     1227.83     1203.83     31.53 o 
  -3  12   3     1352.00     1309.69     30.10 o 
  -2  12   3     1487.83     1465.71     34.39 o 
  -1  12   3     1024.15     1034.74     22.73 o 
   0  12   3      528.58      546.18     14.73 o 
   1  12   3      668.88      668.17     16.83 o 
   2  12   3      261.24      243.29     10.71 o 
   3  12   3      469.18      475.51     18.10 o 
   4  12   3       45.95       53.16      9.19 o 
   5  12   3      436.35      459.08     19.78 o 
   6  12   3      153.84      171.85     14.69 o 
   7  12   3      256.89      299.34     18.88 o 
   8  12   3       50.70       82.41     30.73 o 
  -9  13   3      178.16      166.43     24.69 o 
  -8  13   3      131.09      136.43     17.74 o 
  -7  13   3       82.08       78.89     12.95 o 
  -6  13   3       45.37       32.27     10.50 o 
  -5  13   3      488.46      482.26     19.93 o 
  -4  13   3      601.56      598.42     19.56 o 
  -3  13   3     1185.79     1148.56     27.83 o 
  -2  13   3     1304.05     1239.39     29.75 o 
  -1  13   3      135.75      133.89      6.82 o 
   0  13   3       16.23       15.49      5.08 o 
   1  13   3       35.58       40.91      6.29 o 
   2  13   3      331.85      336.51     12.96 o 
   3  13   3      673.04      672.57     22.76 o 
   4  13   3      778.21      820.12     28.28 o 
   5  13   3     1048.69     1031.58     32.68 o 
   6  13   3      141.68      167.20     14.85 o 
   7  13   3       91.48      104.88     15.02 o 
   8  13   3      210.00      200.82     25.61 o 
  -9  14   3       38.50       22.41     29.36 o 
  -8  14   3      213.84      211.01     20.52 o 
  -7  14   3      264.33      263.07     19.78 o 
  -6  14   3      540.55      525.31     22.58 o 
  -5  14   3      525.81      526.32     21.07 o 
  -4  14   3      775.06      763.34     23.56 o 
  -3  14   3      426.24      421.88     14.05 o 
  -2  14   3      539.13      542.79     15.88 o 
  -1  14   3      872.27      852.46     21.33 o 
   0  14   3      795.19      791.49     19.63 o 
   1  14   3      161.40      181.86     10.38 o 
   2  14   3       80.04       81.57      7.42 o 
   3  14   3      201.40      204.16     12.17 o 
   4  14   3       64.29       59.16     10.35 o 
   5  14   3      227.69      255.73     18.91 o 
   6  14   3      251.46      266.26     17.69 o 
   7  14   3      168.49      173.39     18.75 o 
  -8  15   3       96.91       76.04     19.87 o 
  -7  15   3      146.43      135.53     17.12 o 
  -6  15   3      191.76      170.98     14.68 o 
  -5  15   3      684.04      701.69     25.84 o 
  -4  15   3      298.86      299.28     14.12 o 
  -3  15   3      123.10      113.98      8.26 o 
  -2  15   3      293.48      274.67     12.12 o 
  -1  15   3      450.27      442.45     13.93 o 
   0  15   3     1008.32      975.51     27.45 o 
   1  15   3      710.79      711.72     23.16 o 
   2  15   3      296.32      301.73     12.88 o 
   3  15   3      310.88      299.62     14.84 o 
   4  15   3      150.67      142.75     12.15 o 
   5  15   3      125.92      116.49     12.92 o 
   6  15   3      218.32      218.82     16.80 o 
   7  15   3      275.20      288.78     25.98 o 
  -8  16   3       48.72       52.97     19.41 o 
  -7  16   3       23.34       29.42     16.62 o 
  -6  16   3      122.74      122.91     15.42 o 
  -5  16   3      324.76      343.08     18.29 o 
  -4  16   3      486.00      489.11     18.18 o 
  -3  16   3      598.14      564.94     18.84 o 
  -2  16   3      357.94      369.99     13.77 o 
  -1  16   3      436.05      447.94     14.45 o 
   0  16   3       45.17       47.29      8.13 o 
   1  16   3      239.88      235.59     12.37 o 
   2  16   3      153.17      161.01      9.83 o 
   3  16   3      421.23      429.48     18.29 o 
   4  16   3       70.51       68.94     11.39 o 
   5  16   3      189.56      195.96     15.43 o 
   6  16   3       61.94       73.70     15.60 o 
  -7  17   3       43.08       35.23     16.91 o 
  -6  17   3       26.90        9.65     13.20 o 
  -5  17   3      262.39      223.48     17.07 o 
  -4  17   3      392.89      381.04     16.83 o 
  -3  17   3      618.14      623.06     20.85 o 
  -2  17   3      511.74      528.70     17.20 o 
  -1  17   3       58.88       58.73      7.12 o 
   0  17   3       24.87       28.00      9.20 o 
   1  17   3       63.78       69.36     10.57 o 
   2  17   3      231.49      236.99     17.41 o 
   3  17   3      177.14      198.69     13.08 o 
   4  17   3      244.41      288.99     16.49 o 
   5  17   3      458.74      464.53     22.99 o 
   6  17   3       89.06      108.01     18.69 o 
  -6  18   3      270.45      263.49     23.20 o 
  -5  18   3      187.02      187.61     23.57 o 
  -4  18   3      142.84      158.74     13.10 o 
  -3  18   3       42.58       47.28      9.11 o 
  -2  18   3      133.97      138.11      9.44 o 
  -1  18   3      538.05      555.14     20.22 o 
   0  18   3      358.15      378.16     18.66 o 
   1  18   3       58.91       53.24     12.10 o 
   2  18   3       13.70       16.81     14.16 o 
   3  18   3       71.29       81.91     11.11 o 
   4  18   3       34.44       37.12     11.33 o 
   5  18   3       94.28      102.86     17.79 o 
  -5  19   3      283.48      275.55     22.66 o 
  -4  19   3       94.87      103.47     13.31 o 
  -3  19   3       46.08       49.80      9.34 o 
  -2  19   3      107.18      120.14      9.97 o 
  -1  19   3      166.01      156.79     11.95 o 
   0  19   3      263.86      286.68     16.88 o 
   1  19   3      222.93      250.67     18.24 o 
   2  19   3      166.00      157.28     18.66 o 
   3  19   3      131.40      131.06     12.51 o 
   4  19   3       49.50       71.26     14.95 o 
  -4  20   3      210.41      216.53     18.08 o 
  -3  20   3      157.92      158.06     13.73 o 
  -2  20   3      121.04      141.52     12.53 o 
  -1  20   3       71.31       77.09     12.75 o 
   0  20   3       22.71       16.75     13.56 o 
   1  20   3       51.05       48.28     15.53 o 
   2  20   3       82.23       90.36     21.25 o 
   3  20   3      226.11      235.70     17.46 o 
  -3  21   3      161.36      146.15     14.95 o 
  -2  21   3      155.80      199.88     22.69 o 
  -1  21   3       21.56       13.12     15.06 o 
   0  21   3        8.09       15.69     16.01 o 
   1  21   3       53.92       67.19     19.29 o 
   2  21   3      112.43      145.07     23.74 o 
  -1 -21   4       47.61       38.57     28.54 o 
  -3 -20   4       74.92      138.07     25.61 o 
  -2 -20   4      183.29      235.08     28.11 o 
  -1 -20   4      107.02       97.07     22.91 o 
   0 -20   4       11.52       14.53     20.39 o 
   1 -20   4       65.46       66.77     30.22 o 
  -4 -19   4      188.69      264.94     40.88 o 
  -3 -19   4       29.82       24.35     15.81 o 
  -2 -19   4       78.77       73.62     16.85 o 
  -1 -19   4      241.28      220.62     26.99 o 
   0 -19   4      462.39      501.98     41.99 o 
   1 -19   4      283.74      305.32     39.31 o 
   2 -19   4      102.34      116.23     31.97 o 
  -5 -18   4      188.92      207.37     27.21 o 
  -4 -18   4       68.94       95.86     31.44 o 
  -3 -18   4       41.49       54.81     18.40 o 
  -2 -18   4       82.45      104.70     16.57 o 
  -1 -18   4       29.72       56.01     21.72 o 
   0 -18   4       37.74       44.54     18.19 o 
   1 -18   4      594.41      579.48     39.56 o 
   2 -18   4      103.12      123.39     22.16 o 
   3 -18   4      130.15      125.42     32.16 o 
  -6 -17   4      147.83      155.17     35.93 o 
  -5 -17   4       98.60      113.01     22.61 o 
  -4 -17   4      172.84      222.80     25.12 o 
  -3 -17   4      693.15      672.16     56.20 o 
  -2 -17   4      521.18      521.35     29.07 o 
  -1 -17   4       50.15       56.84     14.40 o 
   0 -17   4        3.63       -1.90     15.52 o 
   1 -17   4      205.86      204.25     23.34 o 
   2 -17   4      143.16      152.23     22.12 o 
   3 -17   4      404.70      435.43     32.75 o 
   4 -17   4      114.15      153.16     33.19 o 
  -6 -16   4      106.58      115.95     23.11 o 
  -5 -16   4      262.59      246.53     26.30 o 
  -4 -16   4      225.40      245.82     24.62 o 
  -3 -16   4      119.03      141.22     19.52 o 
  -2 -16   4      397.92      412.48     24.93 o 
  -1 -16   4      328.02      341.24     21.61 o 
   0 -16   4       77.40       98.50     17.87 o 
   1 -16   4      139.31      179.62     21.07 o 
   2 -16   4       45.53       46.07     16.89 o 
   3 -16   4      288.96      308.31     27.18 o 
   4 -16   4      458.85      434.07     33.08 o 
   5 -16   4      244.18      281.85     40.39 o 
  -7 -15   4      252.58      360.97     44.97 o 
  -6 -15   4      441.16      488.24     34.90 o 
  -5 -15   4      428.08      421.57     32.45 o 
  -4 -15   4      257.46      249.79     24.09 o 
  -3 -15   4       73.33       80.90     16.53 o 
  -2 -15   4      320.47      321.30     23.61 o 
  -1 -15   4      757.52      794.41     35.93 o 
   0 -15   4     1503.31     1534.54     54.02 o 
   1 -15   4      837.09      898.41     40.73 o 
   2 -15   4      183.03      194.86     23.29 o 
   3 -15   4      100.63       87.94     15.08 o 
   4 -15   4      345.04      380.12     29.22 o 
   5 -15   4       26.78       25.23     18.84 o 
   6 -15   4      150.81      241.38     36.41 o 
  -8 -14   4      179.80      253.01     41.19 o 
  -7 -14   4      111.32      144.11     24.82 o 
  -6 -14   4      281.07      276.60     26.75 o 
  -5 -14   4      342.72      324.21     27.45 o 
  -4 -14   4       51.31       58.88     16.08 o 
  -3 -14   4      122.72      126.17     17.17 o 
  -2 -14   4      142.35      157.80     17.01 o 
  -1 -14   4      125.18      121.93     13.53 o 
   0 -14   4      104.53      132.69     13.61 o 
   1 -14   4     1347.36     1309.84     63.28 o 
   2 -14   4      254.35      273.00     22.16 o 
   3 -14   4      320.52      338.59     26.45 o 
   4 -14   4       93.24       82.52     18.07 o 
   5 -14   4      163.39      162.25     22.53 o 
   6 -14   4      334.27      396.83     42.70 o 
   7 -14   4      166.12      174.95     36.07 o 
  -8 -13   4       46.92       79.01     32.77 o 
  -7 -13   4       64.49       77.37     22.24 o 
  -6 -13   4      205.90      229.13     24.22 o 
  -5 -13   4      151.80      168.31     20.82 o 
  -4 -13   4      681.77      664.83     37.23 o 
  -3 -13   4     2759.84     2700.56    110.34 o 
  -2 -13   4     1301.09     1262.99     73.82 o 
  -1 -13   4       16.56       25.33      7.92 o 
   0 -13   4       25.12       34.29      9.83 o 
   1 -13   4      512.67      494.80     29.99 o 
   2 -13   4      639.46      638.52     35.36 o 
   3 -13   4      879.99      864.34     44.98 o 
   4 -13   4      390.35      429.99     22.73 o 
   5 -13   4      304.91      281.96     26.63 o 
   6 -13   4       34.78       41.81     25.23 o 
   7 -13   4       26.84       59.51     28.95 o 
  -9 -12   4      254.57      306.83     55.86 o 
  -8 -12   4      269.02      255.76     30.53 o 
  -7 -12   4       77.86       91.69     21.67 o 
  -6 -12   4      327.19      332.29     28.17 o 
  -5 -12   4      414.72      428.18     28.39 o 
  -4 -12   4      214.79      222.72     19.97 o 
  -3 -12   4      166.02      169.24     17.05 o 
  -2 -12   4      762.05      763.83     38.54 o 
  -1 -12   4      758.48      738.22     29.47 o 
   0 -12   4      613.17      631.43     21.71 o 
   1 -12   4      520.85      514.87     22.88 o 
   2 -12   4      429.04      424.26     25.95 o 
   3 -12   4      503.08      510.07     29.85 o 
   4 -12   4      816.05      779.50     32.70 o 
   5 -12   4      310.06      344.41     36.60 o 
   6 -12   4      174.95      153.87     21.84 o 
   7 -12   4      184.14      230.60     26.09 o 
   8 -12   4      140.70      150.62     38.62 o 
 -10 -11   4       62.96       48.46     38.07 o 
  -9 -11   4      374.79      338.77     33.99 o 
  -8 -11   4      491.72      514.03     31.22 o 
  -7 -11   4      711.62      681.96     41.22 o 
  -6 -11   4     1147.33     1083.36     50.98 o 
  -5 -11   4     1251.06     1210.86     56.35 o 
  -4 -11   4      210.10      206.24     19.30 o 
  -3 -11   4      564.25      579.94     30.09 o 
  -2 -11   4      716.13      695.76     32.25 o 
  -1 -11   4     1642.76     1629.99     57.41 o 
   0 -11   4     3280.28     3191.84     89.89 o 
   1 -11   4     2158.18     2152.63     64.97 o 
   2 -11   4      220.31      199.06     18.41 o 
   3 -11   4       44.28       39.10     13.56 o 
   4 -11   4      594.80      585.54     26.41 o 
   5 -11   4       25.19       29.67     12.48 o 
   6 -11   4      475.12      503.74     26.59 o 
   7 -11   4      270.09      263.98     22.40 o 
   8 -11   4       89.18       57.40     35.20 o 
 -10 -10   4      104.04      112.30     38.83 o 
  -9 -10   4      239.06      235.61     28.74 o 
  -8 -10   4      187.71      216.51     29.63 o 
  -7 -10   4      146.02      131.03     17.37 o 
  -6 -10   4      490.45      454.84     30.75 o 
  -5 -10   4      546.75      568.63     32.43 o 
  -4 -10   4       23.33       27.18     12.22 o 
  -3 -10   4      342.78      346.78     21.74 o 
  -2 -10   4      528.12      480.12     26.26 o 
  -1 -10   4      471.99      443.21     19.38 o 
   0 -10   4      208.45      184.41     12.75 o 
   1 -10   4     2136.06     2111.67     62.99 o 
   2 -10   4      487.51      487.49     24.91 o 
   3 -10   4      867.53      859.96     42.03 o 
   4 -10   4      443.88      433.99     27.45 o 
   5 -10   4      309.10      321.59     17.22 o 
   6 -10   4      804.49      811.31     34.86 o 
   7 -10   4      237.25      204.63     26.32 o 
   8 -10   4      215.68      231.92     40.86 o 
 -10  -9   4      626.92      656.92     63.24 o 
  -9  -9   4      687.69      695.47     40.88 o 
  -8  -9   4       98.04      104.82     19.47 o 
  -7  -9   4       42.04       49.97     14.68 o 
  -6  -9   4      260.23      274.66     19.16 o 
  -5  -9   4      358.18      422.29     34.07 o 
  -4  -9   4     1457.69     1331.62     60.53 o 
  -3  -9   4     6760.85     6861.23    259.54 o 
  -2  -9   4     2133.91     2142.90     84.73 o 
  -1  -9   4      276.15      263.85     13.32 o 
   0  -9   4      202.60      183.94     11.17 o 
   1  -9   4     1223.66     1209.04     40.35 o 
   2  -9   4     1290.48     1287.41     56.10 o 
   3  -9   4     1688.34     1767.92     72.10 o 
   4  -9   4      544.65      533.55     27.24 o 
   5  -9   4      489.97      470.91     21.12 o 
   6  -9   4       63.79       51.70     11.68 o 
   7  -9   4       34.45       52.92     20.35 o 
   8  -9   4      163.35      166.92     37.78 o 
   9  -9   4      187.76      193.39     42.56 o 
 -10  -8   4       42.43       48.05     19.14 o 
  -9  -8   4      377.39      380.33     19.53 o 
  -8  -8   4      472.48      508.48     72.05 o 
  -7  -8   4      288.46      292.31     20.76 o 
  -6  -8   4      628.92      647.74     29.33 o 
  -5  -8   4      599.76      591.60     25.74 o 
  -4  -8   4      352.47      309.66     78.02 o 
  -3  -8   4      330.08      337.70     20.78 o 
  -2  -8   4     1667.61     1657.43     67.81 o 
  -1  -8   4     1240.60     1289.48     43.25 o 
   0  -8   4     2493.49     2495.01     78.05 o 
   1  -8   4     1766.36     1693.21     46.89 o 
   2  -8   4     1384.29     1412.21     56.31 o 
   3  -8   4      589.16      596.24     23.49 o 
   4  -8   4      757.03      768.29     30.15 o 
   5  -8   4      347.92      351.68     17.17 o 
   6  -8   4      512.85      517.42     22.43 o 
   7  -8   4      326.91      312.03     28.21 o 
   8  -8   4      402.27      432.96     36.70 o 
   9  -8   4      342.57      389.11     32.19 o 
 -11  -7   4       44.28       37.64     29.68 o 
 -10  -7   4      172.55      159.20     23.80 o 
  -9  -7   4      599.88      621.83     24.42 o 
  -8  -7   4      675.62      681.85     28.11 o 
  -7  -7   4     1141.22     1088.03     34.74 o 
  -6  -7   4     2227.19     2123.10     69.11 o 
  -5  -7   4     1885.45     1936.02     67.09 o 
  -4  -7   4      141.04      143.10     12.80 o 
  -3  -7   4     2472.19     2415.29     91.52 o 
  -2  -7   4      721.92      687.16     30.65 o 
  -1  -7   4     3159.92     3119.43    101.41 o 
   0  -7   4     5896.22     5750.93    178.65 o 
   1  -7   4     4559.99     4602.65    116.14 o 
   2  -7   4      274.60      268.60     11.16 o 
   3  -7   4       62.58       73.56      9.31 o 
   4  -7   4     1001.94     1012.62     37.79 o 
   5  -7   4      209.02      201.55     12.57 o 
   6  -7   4      694.56      705.74     26.86 o 
   7  -7   4      451.95      459.88     22.52 o 
   8  -7   4      148.70      172.45     20.36 o 
   9  -7   4      135.54      118.26     23.32 o 
 -11  -6   4      259.88      270.56     28.70 o 
 -10  -6   4      203.82      187.24     24.47 o 
  -9  -6   4      429.13      415.13     19.46 o 
  -8  -6   4      143.14      128.36     11.79 o 
  -7  -6   4      152.95      152.84     13.84 o 
  -6  -6   4      632.56      625.51     23.74 o 
  -5  -6   4     1165.96     1233.36     38.29 o 
  -4  -6   4      287.61      299.24     13.37 o 
  -3  -6   4      819.66      814.47     27.87 o 
  -2  -6   4     2067.16     2011.04     80.29 o 
  -1  -6   4     1587.81     1497.35     62.15 o 
   0  -6   4      276.13      254.36     12.67 o 
   1  -6   4     2925.18     2952.27     74.65 o 
   2  -6   4      968.30     1009.90     31.32 o 
   3  -6   4     2163.56     2203.78     72.85 o 
   4  -6   4     1306.90     1305.58     45.71 o 
   5  -6   4      652.10      670.03     20.36 o 
   6  -6   4     1320.14     1289.19     36.16 o 
   7  -6   4      232.98      236.39     16.34 o 
   8  -6   4      317.63      306.69     23.58 o 
   9  -6   4       37.48       29.28     21.25 o 
 -11  -5   4      153.82      148.07     24.57 o 
 -10  -5   4      760.43      808.23     44.01 o 
  -9  -5   4     1102.06     1038.71     41.91 o 
  -8  -5   4      201.77      210.57     13.74 o 
  -7  -5   4      108.06       94.97     11.61 o 
  -6  -5   4      406.77      381.53     18.18 o 
  -5  -5   4     1086.59     1074.27     31.02 o 
  -4  -5   4     1906.51     1896.54     54.42 o 
  -3  -5   4     8748.26     9028.31    283.71 o 
  -2  -5   4     4005.92     4083.64    154.35 o 
  -1  -5   4     1821.72     1638.99     74.05 o 
   0  -5   4     1558.51     1445.01     46.37 o 
   1  -5   4     2968.30     3063.78     87.56 o 
   2  -5   4     1220.46     1168.48     34.24 o 
   3  -5   4     3003.80     3124.01     83.27 o 
   4  -5   4      541.07      518.05     17.59 o 
   5  -5   4      865.19      831.81     25.47 o 
   6  -5   4      133.64      141.80     12.13 o 
   7  -5   4      129.27      147.98     14.24 o 
   8  -5   4      277.75      275.92     19.09 o 
   9  -5   4      239.06      252.06     26.86 o 
 -11  -4   4       78.80       77.78     21.44 o 
 -10  -4   4       25.18       24.33     16.95 o 
  -9  -4   4      378.76      362.61     23.93 o 
  -8  -4   4      657.40      659.36     22.87 o 
  -7  -4   4      544.88      534.36     19.54 o 
  -6  -4   4     1097.86     1045.48     33.97 o 
  -5  -4   4     1136.82     1132.24     36.28 o 
  -4  -4   4     1346.63     1389.59     40.46 o 
  -3  -4   4      240.00      244.16      9.93 o 
  -2  -4   4     4136.37     4260.10    161.72 o 
  -1  -4   4     1602.49     1623.91     52.89 o 
   0  -4   4     5875.50     5990.33    179.93 o 
   1  -4   4     3740.11     3742.77     97.58 o 
   2  -4   4     2303.82     2331.61     56.51 o 
   3  -4   4      825.41      830.34     24.10 o 
   4  -4   4      616.38      651.84     34.55 o 
   5  -4   4      236.74      238.55     11.61 o 
   6  -4   4      923.90      933.75     31.45 o 
   7  -4   4      608.98      605.31     25.78 o 
   8  -4   4      681.64      714.27     29.18 o 
   9  -4   4      504.73      576.99     36.87 o 
 -11  -3   4      120.13      123.95     22.29 o 
 -10  -3   4      496.69      473.11     28.15 o 
  -9  -3   4      843.15      820.91     37.03 o 
  -8  -3   4      685.34      658.80     26.96 o 
  -7  -3   4      984.36      968.57     27.49 o 
  -6  -3   4     2648.65     2601.89     62.11 o 
  -5  -3   4     1655.71     1700.51     41.17 o 
  -4  -3   4      388.47      394.87     11.05 o 
  -3  -3   4     4778.45     4843.87    110.62 o 
  -2  -3   4      839.12      837.11     23.80 o 
  -1  -3   4     5279.04     5377.03    173.59 o 
   0  -3   4     8441.02     8586.87    316.02 o 
   1  -3   4     7205.68     7638.80    189.77 o 
   2  -3   4      365.86      395.01     14.52 o 
   3  -3   4      715.65      732.87     22.56 o 
   4  -3   4     1487.92     1494.39     46.63 o 
   5  -3   4      796.25      742.95     20.49 o 
   6  -3   4      459.29      450.69     20.13 o 
   7  -3   4      667.95      683.45     27.12 o 
   8  -3   4      177.89      193.19     16.71 o 
   9  -3   4      246.39      257.89     29.05 o 
 -11  -2   4      306.45      296.44     36.12 o 
 -10  -2   4      339.24      288.32     22.29 o 
  -9  -2   4      633.26      598.08     48.70 o 
  -8  -2   4       36.22       37.08     11.72 o 
  -7  -2   4      118.77      127.06     11.88 o 
  -6  -2   4      518.63      487.95     16.88 o 
  -5  -2   4     1749.73     1757.51     45.26 o 
  -4  -2   4     1339.96     1355.29     34.97 o 
  -3  -2   4     1163.78     1093.77     28.08 o 
  -2  -2   4     6396.52     6586.04    249.15 o 
  -1  -2   4     1869.03     1910.02     47.67 o 
   0  -2   4      427.98      420.04     14.96 o 
   1  -2   4     4045.56     4314.30    115.52 o 
   2  -2   4     3051.88     3394.08     79.93 o 
   3  -2   4     3926.61     3964.89     95.76 o 
   4  -2   4     1911.00     1902.93     53.03 o 
   5  -2   4     1086.52     1135.80     33.73 o 
   6  -2   4     1386.76     1404.79     43.11 o 
   7  -2   4      176.47      197.32     14.89 o 
   8  -2   4      422.61      384.82     22.89 o 
   9  -2   4       30.91       54.73     18.83 o 
  10  -2   4      358.96      345.38     27.74 o 
 -11  -1   4      134.04      160.93     29.55 o 
 -10  -1   4      666.28      698.72     33.07 o 
  -9  -1   4     1208.69     1161.90     42.82 o 
  -8  -1   4      467.20      466.05     24.20 o 
  -7  -1   4      385.36      373.65     19.00 o 
  -6  -1   4     1351.08     1377.01     47.29 o 
  -5  -1   4     1513.11     1530.33     40.49 o 
  -4  -1   4     1208.82     1174.37     32.40 o 
  -3  -1   4     6622.93     6777.32    164.79 o 
  -2  -1   4     3266.82     3333.70    126.37 o 
  -1  -1   4     4754.29     4910.09    113.00 o 
   0  -1   4     6702.07     7054.52    164.76 o 
   1  -1   4     5220.83     5653.16    152.97 o 
   2  -1   4      433.95      394.77     13.84 o 
   3  -1   4     2765.95     2820.39     66.73 o 
   4  -1   4     1180.14     1097.58     29.18 o 
   5  -1   4     1095.32     1062.07     35.34 o 
   6  -1   4      259.92      265.35     15.07 o 
   7  -1   4      501.30      483.30     21.76 o 
   8  -1   4      279.77      301.70     20.13 o 
   9  -1   4      243.60      255.83     24.94 o 
  10  -1   4      204.60      224.13     23.70 o 
 -11   0   4       23.77       47.39     24.82 o 
 -10   0   4       26.12       18.52     17.79 o 
  -9   0   4      334.20      371.83     24.90 o 
  -8   0   4      763.94      788.70     32.58 o 
  -7   0   4      646.20      631.13     34.82 o 
  -6   0   4     1342.76     1337.44     39.10 o 
  -5   0   4     1570.80     1670.60     41.32 o 
  -4   0   4     2542.06     2608.86     62.91 o 
  -3   0   4       48.24       35.70      5.53 o 
  -2   0   4     8132.99     8276.08    196.10 o 
  -1   0   4     2024.19     2149.98     51.68 o 
   0   0   4     8518.84     8936.57    234.85 o 
   1   0   4     5569.34     5839.13    154.93 o 
   2   0   4     2637.41     2720.44     64.56 o 
   3   0   4     1259.96     1264.66     28.93 o 
   4   0   4      623.63      672.14     15.93 o 
   5   0   4       97.44      111.08      8.71 o 
   6   0   4     1191.72     1128.79     35.91 o 
   7   0   4      814.55      784.46     31.73 o 
   8   0   4      787.21      811.84     41.13 o 
   9   0   4      585.27      654.58     29.98 o 
  10   0   4      179.09      222.76     32.38 o 
 -11   1   4      174.93      165.49     27.45 o 
 -10   1   4      833.40      765.84     41.06 o 
  -9   1   4     1055.54      994.65     51.94 o 
  -8   1   4      429.52      450.14     22.84 o 
  -7   1   4      466.41      469.52     15.94 o 
  -6   1   4     1471.23     1462.53     33.90 o 
  -5   1   4     1360.02     1372.18     35.96 o 
  -4   1   4     1359.46     1356.49     29.53 o 
  -3   1   4     6986.49     7297.00    166.41 o 
  -2   1   4     3409.13     3433.18    129.29 o 
  -1   1   4     4475.59     4644.13    112.88 o 
   0   1   4     6641.09     6812.35    181.05 o 
   1   1   4     5536.95     5962.34    154.69 o 
   2   1   4      552.52      491.13     11.84 o 
   3   1   4     2746.20     2742.87     66.07 o 
   4   1   4      878.83      845.27     22.73 o 
   5   1   4     1256.42     1216.59     31.53 o 
   6   1   4      237.99      241.63     12.59 o 
   7   1   4      488.11      478.82     28.25 o 
   8   1   4      226.83      255.88     22.89 o 
   9   1   4      315.07      325.32     21.15 o 
  10   1   4      180.32      195.74     31.02 o 
 -10   2   4      343.81      357.27     68.11 o 
  -9   2   4      633.90      603.19     91.54 o 
  -8   2   4       16.81       19.51     10.90 o 
  -7   2   4      113.08      113.36      8.26 o 
  -6   2   4      479.92      459.30     13.65 o 
  -5   2   4     1859.55     1812.93     40.04 o 
  -4   2   4     1384.35     1388.53     30.87 o 
  -3   2   4     1117.23     1106.99     23.28 o 
  -2   2   4     6416.82     6567.72    181.97 o 
  -1   2   4     2045.35     2082.14     48.73 o 
   0   2   4      404.09      404.55     12.55 o 
   1   2   4     4186.51     4393.82     93.47 o 
   2   2   4     2896.47     3277.50     71.40 o 
   3   2   4     4006.96     4048.81     86.16 o 
   4   2   4     1952.01     1871.08     42.00 o 
   5   2   4      971.55     1015.56     28.94 o 
   6   2   4     1392.16     1380.05     47.85 o 
   7   2   4      176.46      195.33     19.29 o 
   8   2   4      434.59      450.42     23.03 o 
   9   2   4       29.97       49.63     17.76 o 
 -10   3   4      390.86      419.31     51.36 o 
  -9   3   4      952.46      899.84     43.44 o 
  -8   3   4      742.38      746.50     26.04 o 
  -7   3   4      861.89      863.40     29.61 o 
  -6   3   4     2396.85     2359.75     55.07 o 
  -5   3   4     1870.77     1879.77     37.62 o 
  -4   3   4      310.03      333.95     10.67 o 
  -3   3   4     4509.10     4492.58     99.04 o 
  -2   3   4      813.19      793.33     20.47 o 
  -1   3   4     5837.69     5961.55    134.48 o 
   0   3   4     8594.77     8663.84    169.64 o 
   1   3   4     6647.09     6899.51    138.90 o 
   2   3   4      170.15      194.82      8.53 o 
   3   3   4      707.29      693.88     17.58 o 
   4   3   4     1765.23     1733.30     40.66 o 
   5   3   4      606.07      583.54     18.08 o 
   6   3   4      484.51      464.75     21.88 o 
   7   3   4      679.04      689.19     24.81 o 
   8   3   4      228.95      237.14     21.36 o 
   9   3   4      198.96      189.41     22.08 o 
 -10   4   4       30.14       31.16     30.19 o 
  -9   4   4      372.20      389.98     30.77 o 
  -8   4   4      652.87      639.73     24.34 o 
  -7   4   4      519.66      545.66     18.75 o 
  -6   4   4     1079.19     1084.42     27.78 o 
  -5   4   4     1228.38     1263.27     28.79 o 
  -4   4   4     1363.96     1407.06     31.74 o 
  -3   4   4      182.58      183.36      8.84 o 
  -2   4   4     4379.04     4378.32    102.10 o 
  -1   4   4     1752.33     1770.27     38.13 o 
   0   4   4     5836.89     5920.59    156.28 o 
   1   4   4     3633.72     3554.31     84.85 o 
   2   4   4     2334.70     2325.18     47.10 o 
   3   4   4      713.40      715.85     18.43 o 
   4   4   4      554.19      592.28     17.92 o 
   5   4   4      230.64      226.27      9.51 o 
   6   4   4      909.37      906.25     34.07 o 
   7   4   4      620.37      683.86     50.08 o 
   8   4   4      676.52      711.06     37.44 o 
   9   4   4      497.37      615.45     57.77 o 
 -10   5   4      926.17      958.45     73.23 o 
  -9   5   4      928.79      979.55     42.27 o 
  -8   5   4      185.27      190.14     16.89 o 
  -7   5   4      113.56      125.39     11.18 o 
  -6   5   4      490.62      468.90     15.99 o 
  -5   5   4      918.40      903.59     26.21 o 
  -4   5   4     2057.05     2021.65     48.31 o 
  -3   5   4     9269.97     9372.47    214.48 o 
  -2   5   4     4033.80     4146.43    107.07 o 
  -1   5   4     1735.67     1725.15     41.61 o 
   0   5   4     1564.91     1493.71     35.92 o 
   1   5   4     3167.74     3346.99     87.89 o 
   2   5   4     1317.81     1238.03     27.72 o 
   3   5   4     2919.17     2957.49     65.34 o 
   4   5   4      385.42      383.97     12.64 o 
   5   5   4      962.68      948.97     25.04 o 
   6   5   4      114.48      119.76     11.92 o 
   7   5   4      136.63      115.28     19.58 o 
   8   5   4      234.14      301.49     27.68 o 
   9   5   4      315.02      276.88     41.24 o 
 -10   6   4      209.64      135.66     36.18 o 
  -9   6   4      419.78      417.34     26.77 o 
  -8   6   4      100.39       97.22     14.87 o 
  -7   6   4      147.48      155.43     12.41 o 
  -6   6   4      531.41      543.71     24.13 o 
  -5   6   4     1315.69     1334.01     33.63 o 
  -4   6   4      381.86      370.13     12.08 o 
  -3   6   4      761.08      730.45     19.94 o 
  -2   6   4     2174.16     2126.97     69.81 o 
  -1   6   4     1786.36     1779.02     46.64 o 
   0   6   4      240.81      200.02     35.73 o 
   1   6   4     3200.66     3263.85     68.11 o 
   2   6   4      767.17      799.39     22.58 o 
   3   6   4     2256.38     2258.92     54.21 o 
   4   6   4     1323.85     1298.81     37.30 o 
   5   6   4      528.20      576.15     21.57 o 
   6   6   4     1309.39     1325.36     39.32 o 
   7   6   4      223.15      258.08     24.35 o 
   8   6   4      347.78      372.51     29.73 o 
   9   6   4       38.82       66.71     32.69 o 
 -10   7   4      130.61      133.47     19.48 o 
  -9   7   4      649.51      676.59     31.95 o 
  -8   7   4      730.49      775.65     28.04 o 
  -7   7   4     1025.45      982.42     33.47 o 
  -6   7   4     2015.71     1912.84     55.78 o 
  -5   7   4     2089.02     2167.17     52.26 o 
  -4   7   4      124.21      114.36      7.06 o 
  -3   7   4     2275.52     2270.43     62.84 o 
  -2   7   4      723.59      698.81     16.83 o 
  -1   7   4     3632.43     3505.11     79.76 o 
   0   7   4     6009.68     6000.88    140.06 o 
   1   7   4     4041.42     4109.27     85.53 o 
   2   7   4      213.00      226.77      9.49 o 
   3   7   4       76.66       86.97      7.35 o 
   4   7   4     1083.72     1036.27     30.85 o 
   5   7   4      115.70      109.36     10.61 o 
   6   7   4      705.06      736.34     25.88 o 
   7   7   4      463.59      481.94     36.82 o 
   8   7   4      179.96      208.02     28.74 o 
   9   7   4      113.37      123.50     34.53 o 
 -10   8   4       50.35       40.79     21.11 o 
  -9   8   4      376.43      395.70     25.54 o 
  -8   8   4      467.91      477.39     22.85 o 
  -7   8   4      246.83      240.59     15.14 o 
  -6   8   4      635.78      662.68     23.63 o 
  -5   8   4      578.21      602.10     18.86 o 
  -4   8   4      363.16      322.43     13.93 o 
  -3   8   4      264.95      272.04     17.65 o 
  -2   8   4     1872.62     1811.72     43.34 o 
  -1   8   4     1368.91     1369.17     33.52 o 
   0   8   4     2467.33     2505.79     59.39 o 
   1   8   4     1711.85     1649.62     41.61 o 
   2   8   4     1299.34     1276.60     30.23 o 
   3   8   4      530.23      524.89     18.77 o 
   4   8   4      682.73      743.93     24.75 o 
   5   8   4      334.88      352.11     16.64 o 
   6   8   4      497.48      508.04     21.80 o 
   7   8   4      335.52      356.25     27.70 o 
   8   8   4      392.97      440.23     33.44 o 
   9   8   4      331.30      396.38     46.14 o 
 -10   9   4      735.80      780.69     53.04 o 
  -9   9   4      544.21      571.22     31.68 o 
  -8   9   4       93.41      100.54     13.43 o 
  -7   9   4       29.36       44.78     10.70 o 
  -6   9   4      288.32      289.50     15.20 o 
  -5   9   4      259.10      263.40     12.06 o 
  -4   9   4     1632.15     1562.42     38.69 o 
  -3   9   4     7020.82     7022.85    212.24 o 
  -2   9   4     2281.76     2248.04     53.79 o 
  -1   9   4      243.25      229.34      8.09 o 
   0   9   4      208.13      201.48      8.07 o 
   1   9   4     1299.14     1224.00     47.80 o 
   2   9   4     1394.15     1325.64     33.65 o 
   3   9   4     1671.68     1667.64     47.15 o 
   4   9   4      391.88      388.91     16.96 o 
   5   9   4      548.50      540.14     20.75 o 
   6   9   4       57.63       50.91     11.65 o 
   7   9   4       40.45       30.92     18.86 o 
   8   9   4      136.45      152.69     24.49 o 
   9   9   4      245.81      302.41     42.50 o 
 -10  10   4      102.39      113.94     33.40 o 
  -9  10   4      230.05      232.51     21.93 o 
  -8  10   4      146.79      139.16     16.94 o 
  -7  10   4      143.40      154.58     13.28 o 
  -6  10   4      374.77      397.74     19.71 o 
  -5  10   4      569.71      545.58     20.57 o 
  -4  10   4       82.95       74.70      7.15 o 
  -3  10   4      325.27      319.43     12.09 o 
  -2  10   4      564.79      549.28     16.10 o 
  -1  10   4      497.86      475.14     12.08 o 
   0  10   4      173.56      165.06      6.51 o 
   1  10   4     2380.12     2362.41     47.15 o 
   2  10   4      354.14      337.61     12.98 o 
   3  10   4      888.48      878.37     27.02 o 
   4  10   4      390.87      394.25     17.55 o 
   5  10   4      279.73      300.60     15.86 o 
   6  10   4      770.56      827.48     29.25 o 
   7  10   4      216.86      239.31     17.22 o 
   8  10   4      253.73      297.61     28.97 o 
 -10  11   4       61.22       97.68     32.28 o 
  -9  11   4      368.81      389.07     22.53 o 
  -8  11   4      526.78      555.31     27.63 o 
  -7  11   4      649.64      641.14     25.91 o 
  -6  11   4     1080.46     1010.16     33.18 o 
  -5  11   4     1314.73     1293.95     38.79 o 
  -4  11   4      219.41      219.24     10.50 o 
  -3  11   4      548.21      535.35     17.06 o 
  -2  11   4      634.18      618.16     16.85 o 
  -1  11   4     1937.57     1879.45     38.12 o 
   0  11   4     3342.49     3327.31     71.68 o 
   1  11   4     1844.61     1843.04     43.46 o 
   2  11   4      240.42      238.43      9.46 o 
   3  11   4       47.70       47.51      7.71 o 
   4  11   4      577.24      572.95     21.63 o 
   5  11   4       29.13       27.48      9.97 o 
   6  11   4      473.42      459.76     22.06 o 
   7  11   4      283.02      298.58     18.63 o 
   8  11   4      101.10      129.29     32.44 o 
  -9  12   4      259.55      276.56     23.05 o 
  -8  12   4      266.44      282.85     18.73 o 
  -7  12   4       47.40       41.83     11.82 o 
  -6  12   4      341.95      350.52     18.05 o 
  -5  12   4      324.15      325.70     16.54 o 
  -4  12   4      209.91      202.76     13.65 o 
  -3  12   4      149.62      139.34      8.58 o 
  -2  12   4      909.39      870.40     21.50 o 
  -1  12   4      805.48      784.80     19.75 o 
   0  12   4      593.17      592.98     15.24 o 
   1  12   4      509.78      499.30     14.74 o 
   2  12   4      386.73      380.57     14.11 o 
   3  12   4      462.29      461.51     18.45 o 
   4  12   4      761.28      764.11     26.43 o 
   5  12   4      331.76      330.11     17.55 o 
   6  12   4      166.84      185.89     15.35 o 
   7  12   4      180.51      210.47     17.23 o 
   8  12   4      140.22      180.66     35.42 o 
  -9  13   4      254.96      300.57     28.08 o 
  -8  13   4       45.82       39.32     13.83 o 
  -7  13   4       64.54       61.49     12.79 o 
  -6  13   4      172.76      163.05     13.68 o 
  -5  13   4      139.78      147.04     11.85 o 
  -4  13   4      771.34      747.40     22.46 o 
  -3  13   4     2820.21     2781.67     67.29 o 
  -2  13   4     1497.40     1463.52     33.50 o 
  -1  13   4       26.87       24.89      5.24 o 
   0  13   4       30.30       28.38      4.89 o 
   1  13   4      538.63      534.70     15.62 o 
   2  13   4      702.65      660.07     20.03 o 
   3  13   4      923.36      929.65     28.96 o 
   4  13   4      249.31      277.24     15.88 o 
   5  13   4      332.46      331.91     20.14 o 
   6  13   4       36.05       41.77     12.76 o 
   7  13   4       24.32       25.80     13.85 o 
  -9  14   4       89.95       97.18     21.81 o 
  -8  14   4      148.68      141.50     18.34 o 
  -7  14   4      109.76      101.33     13.77 o 
  -6  14   4      199.13      199.37     14.88 o 
  -5  14   4      301.93      288.26     16.00 o 
  -4  14   4       94.63       98.01     10.02 o 
  -3  14   4      114.86      111.49      8.64 o 
  -2  14   4      117.48      117.19      7.72 o 
  -1  14   4      122.04      118.60      7.38 o 
   0  14   4       78.37       95.28      6.93 o 
   1  14   4     1522.45     1484.29     34.33 o 
   2  14   4      181.40      184.68     10.36 o 
   3  14   4      306.64      323.94     16.20 o 
   4  14   4       59.94       53.66     10.60 o 
   5  14   4      136.19      136.67     13.43 o 
   6  14   4      315.14      344.07     20.17 o 
   7  14   4      147.60      152.46     18.65 o 
  -8  15   4      288.41      329.72     27.27 o 
  -7  15   4      234.09      238.70     17.33 o 
  -6  15   4      406.75      392.66     20.47 o 
  -5  15   4      439.55      423.11     19.73 o 
  -4  15   4      255.85      236.34     13.60 o 
  -3  15   4      107.59      102.22      8.90 o 
  -2  15   4      232.45      223.87     10.62 o 
  -1  15   4      936.23      961.91     23.78 o 
   0  15   4     1521.90     1504.81     38.98 o 
   1  15   4      680.05      686.12     19.94 o 
   2  15   4      221.32      216.45     11.27 o 
   3  15   4       82.90       82.46     10.35 o 
   4  15   4      311.79      310.68     17.22 o 
   5  15   4       54.26       60.53     12.47 o 
   6  15   4      145.96      175.71     16.62 o 
   7  15   4      165.85      184.88     26.49 o 
  -8  16   4      104.62       95.58     19.81 o 
  -7  16   4        9.63       19.28     16.48 o 
  -6  16   4      112.18      103.79     13.28 o 
  -5  16   4      203.65      189.55     14.05 o 
  -4  16   4      230.88      222.43     13.91 o 
  -3  16   4      116.36      120.27      9.92 o 
  -2  16   4      477.18      497.69     17.00 o 
  -1  16   4      340.72      345.66     14.10 o 
   0  16   4       71.62       65.67     10.08 o 
   1  16   4      122.67      128.91      9.11 o 
   2  16   4       51.20       52.67      8.38 o 
   3  16   4      265.42      274.90     15.54 o 
   4  16   4      434.71      444.58     20.64 o 
   5  16   4      279.26      326.33     18.66 o 
   6  16   4       29.42       39.66     18.03 o 
  -7  17   4       64.04       63.62     18.16 o 
  -6  17   4      101.70      113.38     18.46 o 
  -5  17   4       97.97       99.23     12.58 o 
  -4  17   4      205.50      225.58     16.84 o 
  -3  17   4      681.24      706.31     25.07 o 
  -2  17   4      589.80      604.83     19.94 o 
  -1  17   4       78.70       80.75      8.34 o 
   0  17   4        3.52        9.07      9.35 o 
   1  17   4      202.49      206.16     11.51 o 
   2  17   4      176.48      173.60     11.76 o 
   3  17   4      419.91      417.24     18.99 o 
   4  17   4       58.65       78.03     12.53 o 
   5  17   4      154.89      175.70     17.54 o 
   6  17   4       37.82       32.16     18.55 o 
  -6  18   4      100.62       88.44     17.52 o 
  -5  18   4      167.40      152.36     14.20 o 
  -4  18   4       92.52       91.20     11.82 o 
  -3  18   4       37.47       36.61      9.69 o 
  -2  18   4       52.96       47.30      8.75 o 
  -1  18   4       40.29       45.52      8.35 o 
   0  18   4       25.21       32.51     10.59 o 
   1  18   4      686.19      720.94     26.52 o 
   2  18   4       77.01       96.46     11.65 o 
   3  18   4      109.01      125.24     12.47 o 
   4  18   4       31.01       35.54     17.02 o 
   5  18   4       53.31       59.18     17.53 o 
  -5  19   4      135.88      142.32     28.03 o 
  -4  19   4      179.40      197.09     15.78 o 
  -3  19   4       49.16       49.93     10.61 o 
  -2  19   4       44.60       59.62      9.46 o 
  -1  19   4      332.55      368.42     15.42 o 
   0  19   4      467.60      476.88     22.14 o 
   1  19   4      211.83      228.97     36.06 o 
   2  19   4      136.01      127.33     12.76 o 
   3  19   4      118.67      122.26     15.12 o 
   4  19   4       92.93       97.56     16.20 o 
  -4  20   4      132.82      124.25     25.53 o 
  -3  20   4       65.72       79.56     13.70 o 
  -2  20   4      223.91      228.26     18.08 o 
  -1  20   4      128.50      125.29     11.25 o 
   0  20   4        9.73        1.72     12.72 o 
   1  20   4       61.20       68.22     20.14 o 
   2  20   4       24.63       13.82     19.56 o 
   3  20   4       81.55      106.74     15.01 o 
  -3  21   4      187.75      203.93     17.26 o 
  -2  21   4      111.66      128.38     14.32 o 
  -1  21   4       66.66       83.78     18.71 o 
   0  21   4       20.89       15.23     17.57 o 
   1  21   4       68.44       65.46     21.38 o 
  -3 -20   5      276.07      349.11     44.09 o 
  -2 -20   5       65.52       77.13     33.93 o 
  -1 -20   5       76.12       72.47     33.62 o 
   0 -20   5       20.54       38.95     32.25 o 
  -4 -19   5      136.64      166.85     26.19 o 
  -3 -19   5       34.55       65.11     22.91 o 
  -2 -19   5      144.97      151.18     24.36 o 
  -1 -19   5      106.09      169.43     35.98 o 
   0 -19   5       12.65       17.92     29.15 o 
   1 -19   5      111.20      152.89     36.52 o 
   2 -19   5      180.09      159.14     35.95 o 
  -5 -18   5      166.11      153.77     37.25 o 
  -4 -18   5       51.98       86.56     31.12 o 
  -3 -18   5       67.39       65.92     16.47 o 
  -2 -18   5       17.99       14.40     14.33 o 
  -1 -18   5      574.75      578.68     67.84 o 
   0 -18   5      163.43      179.82     24.44 o 
   1 -18   5      364.06      375.81     33.19 o 
   2 -18   5       80.01       61.23     28.29 o 
   3 -18   5      200.79      176.35     35.88 o 
  -6 -17   5       98.72      126.50     34.05 o 
  -5 -17   5      367.58      411.51     46.38 o 
  -4 -17   5      153.03      188.60     34.32 o 
  -3 -17   5      212.64      201.99     24.41 o 
  -2 -17   5      297.83      270.70     25.87 o 
  -1 -17   5      415.47      427.20     25.58 o 
   0 -17   5       79.42       57.26     18.65 o 
   1 -17   5      314.59      342.23     30.07 o 
   2 -17   5       26.50       42.25     18.65 o 
   3 -17   5       82.62       68.61     26.54 o 
   4 -17   5       95.05       88.66     31.65 o 
  -6 -16   5      185.39      200.60     27.43 o 
  -5 -16   5      124.21      145.65     23.19 o 
  -4 -16   5      303.80      308.80     36.78 o 
  -3 -16   5      859.60      862.45     60.57 o 
  -2 -16   5      137.59      141.34     19.71 o 
  -1 -16   5       86.59       96.62     15.25 o 
   0 -16   5      246.31      291.07     27.06 o 
   1 -16   5      108.03      128.23     20.48 o 
   2 -16   5      177.90      165.25     22.66 o 
   3 -16   5      359.71      391.91     25.62 o 
   4 -16   5      174.41      206.00     34.62 o 
   5 -16   5       89.74       87.81     32.87 o 
  -7 -15   5      247.16      257.26     40.91 o 
  -6 -15   5      260.51      233.01     27.77 o 
  -5 -15   5      253.94      263.92     26.21 o 
  -4 -15   5      208.28      213.50     22.64 o 
  -3 -15   5       57.36       55.74     24.24 o 
  -2 -15   5      234.05      248.92     23.06 o 
  -1 -15   5      354.40      376.75     23.70 o 
   0 -15   5       23.61        6.55     13.99 o 
   1 -15   5      350.27      385.34     29.07 o 
   2 -15   5      535.08      546.02     34.63 o 
   3 -15   5       95.97       96.91     19.32 o 
   4 -15   5      224.07      211.19     26.45 o 
   5 -15   5       46.77       20.87     27.93 o 
  -8 -14   5       92.03      115.34     37.79 o 
  -7 -14   5      280.13      318.72     32.15 o 
  -6 -14   5      350.91      367.84     31.52 o 
  -5 -14   5      316.20      351.46     28.82 o 
  -4 -14   5      265.97      266.31     23.99 o 
  -3 -14   5      534.25      553.66     30.58 o 
  -2 -14   5       99.24      114.11     18.09 o 
  -1 -14   5     1301.30     1309.31     45.21 o 
   0 -14   5      444.07      474.61     23.73 o 
   1 -14   5      604.76      652.26     40.12 o 
   2 -14   5      367.24      397.65     28.26 o 
   3 -14   5      847.84      850.65     44.54 o 
   4 -14   5      156.76      155.62     21.18 o 
   5 -14   5       90.90      109.58     21.33 o 
   6 -14   5      259.58      267.23     37.70 o 
  -8 -13   5      106.41      133.35     37.33 o 
  -7 -13   5       33.66       78.66     35.90 o 
  -6 -13   5      180.75      186.53     24.10 o 
  -5 -13   5      980.12      952.37     48.22 o 
  -4 -13   5      358.13      392.15     26.81 o 
  -3 -13   5      377.96      416.40     28.83 o 
  -2 -13   5      488.91      473.90     22.67 o 
  -1 -13   5     1053.08     1081.24     47.85 o 
   0 -13   5      307.46      306.49     18.11 o 
   1 -13   5      613.58      591.43     63.07 o 
   2 -13   5       77.10       99.06     25.43 o 
   3 -13   5      179.02      183.94     20.85 o 
   4 -13   5      288.38      279.95     21.05 o 
   5 -13   5      275.24      288.45     25.97 o 
   6 -13   5      477.21      503.29     47.33 o 
   7 -13   5       33.07       49.34     22.72 o 
  -9 -12   5      276.99      300.28     54.13 o 
  -8 -12   5      138.91      145.93     27.54 o 
  -7 -12   5      309.15      332.95     31.03 o 
  -6 -12   5      704.71      725.83     41.35 o 
  -5 -12   5      206.03      198.34     21.35 o 
  -4 -12   5      758.54      740.42     35.50 o 
  -3 -12   5     1842.45     1672.76     71.77 o 
  -2 -12   5      241.89      237.49     16.25 o 
  -1 -12   5      259.32      226.89     19.28 o 
   0 -12   5     1152.65     1112.51     40.36 o 
   1 -12   5      550.84      529.50     30.58 o 
   2 -12   5      377.96      334.93     29.90 o 
   3 -12   5      450.47      453.40     29.47 o 
   4 -12   5      409.85      414.41     28.70 o 
   5 -12   5      177.48      173.09     17.96 o 
   6 -12   5      225.64      244.47     20.98 o 
   7 -12   5       51.21       53.55     33.14 o 
   8 -12   5       29.72       38.89     35.79 o 
 -10 -11   5       58.30       69.30     38.57 o 
  -9 -11   5      467.00      474.45     37.16 o 
  -8 -11   5      307.49      317.87     25.76 o 
  -7 -11   5      474.13      535.11     37.66 o 
  -6 -11   5      703.54      680.53     39.54 o 
  -5 -11   5      358.78      310.60     25.73 o 
  -4 -11   5      257.09      259.75     20.91 o 
  -3 -11   5      152.55      148.94     15.70 o 
  -2 -11   5      499.81      510.31     25.67 o 
  -1 -11   5     1146.65     1160.55     51.86 o 
   0 -11   5       38.99       48.99      9.35 o 
   1 -11   5      826.11      817.61     42.25 o 
   2 -11   5     1215.46     1265.34     55.97 o 
   3 -11   5      327.10      357.24     26.44 o 
   4 -11   5      202.83      236.24     22.52 o 
   5 -11   5      185.11      190.03     17.97 o 
   6 -11   5      469.97      491.74     50.85 o 
   7 -11   5      106.45       77.32     33.25 o 
   8 -11   5      178.70      153.28     39.64 o 
 -10 -10   5      439.74      484.06     61.66 o 
  -9 -10   5      351.08      381.09     61.61 o 
  -8 -10   5      130.12      143.20     20.23 o 
  -7 -10   5      355.83      394.46     25.42 o 
  -6 -10   5      995.84      975.84     46.83 o 
  -5 -10   5      601.26      574.58     34.24 o 
  -4 -10   5      627.08      549.79     32.05 o 
  -3 -10   5     2576.27     2370.10     93.22 o 
  -2 -10   5      585.41      570.25     29.30 o 
  -1 -10   5     2113.57     2109.86     66.59 o 
   0 -10   5      676.29      657.30     25.69 o 
   1 -10   5      739.65      744.96     32.46 o 
   2 -10   5     1616.46     1528.76     66.13 o 
   3 -10   5     2221.61     2141.97     88.89 o 
   4 -10   5      488.30      540.01     32.90 o 
   5 -10   5       97.96       77.28     12.05 o 
   6 -10   5      378.16      378.07     20.10 o 
   7 -10   5       87.33      101.13     23.05 o 
   8 -10   5       48.00        5.82     33.98 o 
 -10  -9   5      145.66      143.91     21.04 o 
  -9  -9   5      380.65      359.10     28.30 o 
  -8  -9   5      231.14      215.28     21.74 o 
  -7  -9   5       87.93      109.37     16.50 o 
  -6  -9   5      337.99      349.84     21.44 o 
  -5  -9   5     1350.30     1292.66     57.11 o 
  -4  -9   5      673.13      680.96     41.89 o 
  -3  -9   5      618.56      711.05     50.10 o 
  -2  -9   5      684.88      651.17     29.69 o 
  -1  -9   5     2345.54     2270.98     75.33 o 
   0  -9   5      795.93      717.19     83.68 o 
   1  -9   5     1131.65     1132.31     39.65 o 
   2  -9   5      343.82      346.47     23.60 o 
   3  -9   5      422.53      402.48     29.70 o 
   4  -9   5      723.12      742.69     33.07 o 
   5  -9   5      483.28      473.93     20.58 o 
   6  -9   5      726.30      753.65     27.86 o 
   7  -9   5       47.61       85.73     21.79 o 
   8  -9   5       73.72       44.13     34.17 o 
 -10  -8   5      100.43      104.24     22.45 o 
  -9  -8   5      335.64      343.82     18.74 o 
  -8  -8   5      340.59      336.67     24.74 o 
  -7  -8   5     1140.49     1137.07     44.76 o 
  -6  -8   5     1557.45     1464.52     51.64 o 
  -5  -8   5      347.14      371.45     20.03 o 
  -4  -8   5     1809.88     1694.70     66.64 o 
  -3  -8   5     1821.08     1736.90     70.75 o 
  -1  -8   5      951.40     1005.52     41.38 o 
   0  -8   5     3139.95     3050.21     94.58 o 
   1  -8   5     2232.30     2233.18     71.08 o 
   2  -8   5      446.98      475.32     22.79 o 
   3  -8   5      713.46      732.28     27.61 o 
   4  -8   5      831.93      836.20     32.51 o 
   5  -8   5      280.63      287.07     15.97 o 
   6  -8   5      648.41      666.07     26.51 o 
   7  -8   5      108.86      115.48     17.94 o 
   8  -8   5       66.84       69.63     24.91 o 
   9  -8   5      140.86      130.56     32.54 o 
 -11  -7   5      139.68      162.33     33.19 o 
 -10  -7   5      146.34      152.22     23.88 o 
  -9  -7   5      746.83      696.94     33.80 o 
  -8  -7   5      540.50      514.00     20.84 o 
  -7  -7   5      581.82      615.27     24.91 o 
  -6  -7   5     1170.26     1169.27     43.27 o 
  -5  -7   5      421.11      379.69     21.42 o 
  -4  -7   5      388.13      346.21     22.53 o 
  -3  -7   5      390.18      440.10     34.24 o 
  -2  -7   5     1097.82     1167.20     48.71 o 
  -1  -7   5     3009.56     3172.33    123.46 o 
   0  -7   5      184.81      170.40     11.20 o 
   1  -7   5     1965.98     2005.23     56.74 o 
   2  -7   5     1932.55     1897.28     77.90 o 
   3  -7   5      560.38      529.17     22.92 o 
   4  -7   5      306.23      320.62     18.15 o 
   5  -7   5      441.06      436.88     19.79 o 
   6  -7   5      755.68      754.09     33.50 o 
   7  -7   5      182.81      162.72     15.61 o 
   8  -7   5      229.94      274.09     36.60 o 
   9  -7   5      338.95      357.57     41.76 o 
 -11  -6   5      108.53       97.64     26.78 o 
 -10  -6   5     1025.19     1097.21     54.08 o 
  -9  -6   5      839.50      829.77     32.58 o 
  -8  -6   5      201.53      176.57     13.07 o 
  -7  -6   5      230.73      234.69     13.56 o 
  -6  -6   5     1870.90     1786.44     50.60 o 
  -5  -6   5      760.41      791.96     27.10 o 
  -4  -6   5     1726.79     1653.48     53.09 o 
  -3  -6   5     5283.15     5272.74    137.61 o 
  -2  -6   5     1454.48     1401.20     55.75 o 
  -1  -6   5     2906.50     2864.59    167.06 o 
   0  -6   5      431.72      418.73     13.49 o 
   1  -6   5      888.79      936.54     33.12 o 
   2  -6   5     3714.91     3812.01     98.21 o 
   3  -6   5     4745.63     4673.87    141.91 o 
   4  -6   5     1138.08     1130.72     42.78 o 
   5  -6   5       59.90       64.08      8.80 o 
   6  -6   5      394.22      392.55     19.35 o 
   7  -6   5      132.70      159.24     14.95 o 
   8  -6   5       26.94        8.77     14.54 o 
   9  -6   5       80.88       98.35     23.88 o 
 -11  -5   5      259.56      279.53     31.61 o 
 -10  -5   5      172.42      169.23     23.95 o 
  -9  -5   5      719.93      720.86     30.47 o 
  -8  -5   5      453.17      447.64     22.05 o 
  -7  -5   5      306.17      296.22     14.35 o 
  -6  -5   5      705.20      693.62     21.92 o 
  -5  -5   5     1131.24     1112.64     30.38 o 
  -4  -5   5     1310.26     1339.88     34.43 o 
  -3  -5   5      887.42      950.44     27.12 o 
  -2  -5   5     1067.59     1088.14     34.12 o 
  -1  -5   5     4806.02     4910.67    127.63 o 
   0  -5   5      999.77     1101.45     62.73 o 
   1  -5   5     2576.84     2591.41     72.20 o 
   2  -5   5      988.42      998.92     26.16 o 
   3  -5   5      743.32      748.54     26.67 o 
   4  -5   5     1223.83     1233.62     40.77 o 
   5  -5   5      872.64      896.22     30.88 o 
   6  -5   5      941.66      907.41     31.34 o 
   7  -5   5       69.35       76.14     15.84 o 
   8  -5   5       67.22       51.17     16.48 o 
   9  -5   5      284.77      279.32     28.35 o 
 -11  -4   5       74.41       96.35     22.42 o 
 -10  -4   5       21.70      -12.06     16.40 o 
  -9  -4   5      257.13      250.69     18.38 o 
  -8  -4   5      690.69      647.71     28.32 o 
  -7  -4   5     1961.96     2031.67     58.94 o 
  -6  -4   5     2611.12     2461.31     60.36 o 
  -5  -4   5      462.18      437.38     14.60 o 
  -4  -4   5     2198.42     2209.69     59.42 o 
  -3  -4   5      726.03      660.18     26.85 o 
  -2  -4   5      528.67      567.07     15.63 o 
  -1  -4   5     2080.36     2019.21     56.15 o 
   0  -4   5     5187.48     4815.08    148.11 o 
   1  -4   5     5506.40     5692.61    136.90 o 
   2  -4   5      327.82      332.25     11.11 o 
   3  -4   5      724.10      753.26     23.03 o 
   4  -4   5     1489.10     1512.85     44.90 o 
   5  -4   5      539.54      560.67     18.75 o 
   6  -4   5      950.15      953.77     32.28 o 
   7  -4   5      203.12      221.99     16.50 o 
   8  -4   5       88.51       80.00     16.57 o 
   9  -4   5      171.97      182.90     24.57 o 
 -11  -3   5      185.50      204.44     23.94 o 
 -10  -3   5      197.39      197.26     20.35 o 
  -9  -3   5      899.64      889.15     37.31 o 
  -8  -3   5      827.49      875.00     32.16 o 
  -7  -3   5      577.22      568.52     28.03 o 
  -6  -3   5     1418.96     1396.53     41.11 o 
  -5  -3   5      594.83      583.64     25.86 o 
  -4  -3   5     1100.30     1142.39     34.17 o 
  -3  -3   5      741.14      754.00     26.68 o 
  -2  -3   5      860.98      870.74     23.03 o 
  -1  -3   5     5736.60     5847.22    142.94 o 
   0  -3   5     1363.91     1453.78     39.15 o 
   1  -3   5     4654.95     4922.66    133.58 o 
   2  -3   5     2182.97     2141.98     54.23 o 
   3  -3   5      574.96      577.23     19.07 o 
   4  -3   5      819.67      807.65     24.86 o 
   5  -3   5      853.07      860.84     29.56 o 
   6  -3   5      879.29      909.88     31.05 o 
   7  -3   5      220.13      207.82     18.89 o 
   8  -3   5      185.43      185.14     18.85 o 
   9  -3   5      410.28      420.73     25.98 o 
 -11  -2   5      139.32      133.42     28.58 o 
 -10  -2   5     1363.96     1409.30     53.22 o 
  -9  -2   5     1447.79     1463.63     62.38 o 
  -8  -2   5      242.84      223.42     16.09 o 
  -7  -2   5      141.30      112.95     13.51 o 
  -6  -2   5     1980.38     1914.35     54.02 o 
  -5  -2   5      615.89      629.33     19.46 o 
  -4  -2   5     3731.82     3739.26     89.11 o 
  -3  -2   5     6439.50     6463.99    152.09 o 
  -2  -2   5     2033.24     2005.50     54.46 o 
  -1  -2   5     4330.76     4480.40    105.37 o 
   0  -2   5      311.15      313.37     10.80 o 
   1  -2   5     2105.32     2326.19     63.20 o 
   2  -2   5     4606.61     4813.35    114.82 o 
   3  -2   5     7409.81     7296.92    154.45 o 
   4  -2   5     2003.81     2015.53     59.31 o 
   5  -2   5       23.13       29.76      8.62 o 
   6  -2   5      468.11      482.79     21.26 o 
   7  -2   5      137.21      135.95     15.71 o 
   8  -2   5       12.05       -4.80     14.37 o 
   9  -2   5      117.20      114.81     21.87 o 
 -11  -1   5      232.99      214.69     31.77 o 
 -10  -1   5      168.34      183.76     18.58 o 
  -9  -1   5      910.35      916.69     38.42 o 
  -8  -1   5      785.97      798.61     29.42 o 
  -7  -1   5      536.88      527.79     29.60 o 
  -6  -1   5     1206.16     1173.76     32.70 o 
  -5  -1   5      843.35      834.47     22.85 o 
  -4  -1   5     1826.16     1869.24     46.28 o 
  -3  -1   5      968.48      919.23     24.63 o 
  -2  -1   5      660.09      658.24     16.46 o 
  -1  -1   5     6671.56     6945.15    177.30 o 
   0  -1   5     1411.29     1528.86     42.16 o 
   1  -1   5     5815.88     6233.46    145.62 o 
   2  -1   5     1796.77     1669.15     52.03 o 
   3  -1   5      666.61      679.10     19.18 o 
   4  -1   5     1131.47     1081.51     32.29 o 
   5  -1   5     1133.83     1154.15     34.56 o 
   6  -1   5      933.99      951.51     32.00 o 
   7  -1   5      152.91      135.40     15.16 o 
   8  -1   5      103.36      119.91     19.92 o 
   9  -1   5      368.14      376.37     29.83 o 
 -11   0   5       61.86       30.84     24.33 o 
 -10   0   5        0.03       -2.62     23.07 o 
  -9   0   5      199.53      202.62     19.06 o 
  -8   0   5      954.00      847.26     30.05 o 
  -7   0   5     2259.21     2426.16     68.66 o 
  -6   0   5     3160.30     3095.07     68.99 o 
  -5   0   5      477.92      467.80     12.78 o 
  -4   0   5     1777.66     1860.59     45.83 o 
  -3   0   5      583.40      569.37     16.23 o 
  -2   0   5      685.66      691.86     18.01 o 
  -1   0   5     3723.36     4028.89    107.14 o 
   0   0   5     5489.00     5129.77    156.78 o 
   1   0   5     7226.62     7334.97    158.81 o 
   2   0   5      764.92      782.77     18.77 o 
   3   0   5      227.79      257.95      9.70 o 
   4   0   5     1882.05     1962.89     49.31 o 
   5   0   5      797.66      823.78     24.56 o 
   6   0   5      971.57     1042.24     38.23 o 
   7   0   5      245.95      278.65     20.70 o 
   8   0   5       89.73       89.51     25.36 o 
   9   0   5      181.55      202.80     18.98 o 
 -11   1   5      266.98      253.45     31.36 o 
 -10   1   5      197.53      205.19     22.91 o 
  -9   1   5      964.46      992.96     47.25 o 
  -8   1   5      773.91      817.09     32.39 o 
  -7   1   5      477.16      475.59     23.35 o 
  -6   1   5     1245.98     1210.84     29.39 o 
  -5   1   5      804.24      774.93     22.20 o 
  -4   1   5     1815.84     1835.43     38.29 o 
  -3   1   5      977.07      952.93     18.96 o 
  -2   1   5      515.34      528.10     15.31 o 
  -1   1   5     6361.61     6568.01    178.90 o 
   0   1   5     1497.04     1595.09     83.56 o 
   1   1   5     5590.39     6116.21    122.94 o 
   2   1   5     1760.40     1662.42     37.17 o 
   3   1   5      679.01      714.60     21.00 o 
   4   1   5     1402.90     1377.26     29.80 o 
   5   1   5     1013.48     1036.28     30.16 o 
   6   1   5      940.49      951.93     35.40 o 
   7   1   5      151.39      152.49     18.47 o 
   8   1   5      108.42      107.26     18.48 o 
   9   1   5      379.75      368.17     22.80 o 
 -10   2   5     1371.69     1427.85     64.80 o 
  -9   2   5     1438.67     1384.53     88.01 o 
  -8   2   5      261.37      285.70     22.17 o 
  -7   2   5      181.71      169.28      9.29 o 
  -6   2   5     1867.57     1801.05     39.10 o 
  -5   2   5      650.54      644.32     16.83 o 
  -4   2   5     3628.19     3671.86     74.13 o 
  -3   2   5     6222.37     6364.27    118.19 o 
  -2   2   5     2023.69     1964.80     37.30 o 
  -1   2   5     4209.27     4467.52     88.82 o 
   0   2   5      277.30      273.51      8.70 o 
   1   2   5     2253.92     2395.71     51.59 o 
   2   2   5     4645.35     4825.25     95.48 o 
   3   2   5     7257.43     7079.28    152.80 o 
   4   2   5     2061.96     2138.02     43.55 o 
   5   2   5       55.87       46.71      9.85 o 
   6   2   5      431.86      454.87     23.73 o 
   7   2   5      119.38      119.67     17.54 o 
   8   2   5       19.99       19.42     12.84 o 
   9   2   5      117.33      123.75     20.83 o 
 -10   3   5      172.90      144.76     36.47 o 
  -9   3   5      857.73      841.20     43.06 o 
  -8   3   5      871.37      875.01     29.84 o 
  -7   3   5      674.32      703.47     28.78 o 
  -6   3   5     1347.45     1294.83     29.05 o 
  -5   3   5      651.40      644.42     16.32 o 
  -4   3   5     1108.67     1140.40     24.47 o 
  -3   3   5      720.68      743.21     17.94 o 
  -2   3   5      604.93      631.39     13.58 o 
  -1   3   5     6236.61     6349.07    121.67 o 
   0   3   5     1300.42     1385.90     34.03 o 
   1   3   5     4860.34     5163.81    100.08 o 
   2   3   5     2406.30     2312.42     49.01 o 
   3   3   5      526.86      522.30     14.73 o 
   4   3   5      708.46      661.49     20.21 o 
   5   3   5      938.40      960.73     36.14 o 
   6   3   5      845.53      885.27     34.09 o 
   7   3   5      230.05      204.86     15.49 o 
   8   3   5      177.25      192.03     20.98 o 
   9   3   5      391.62      382.54     47.12 o 
 -10   4   5       19.89       25.91     29.11 o 
  -9   4   5      294.81      237.54     38.74 o 
  -8   4   5      712.50      719.01     25.26 o 
  -7   4   5     1971.64     1975.71     50.61 o 
  -6   4   5     2444.79     2313.01     53.35 o 
  -5   4   5      361.26      345.38     12.74 o 
  -4   4   5     2014.81     2046.67     50.47 o 
  -3   4   5      646.53      629.82     17.77 o 
  -2   4   5      501.60      534.34     13.59 o 
  -1   4   5     2136.46     2139.75     50.37 o 
   0   4   5     5155.61     4941.60    114.36 o 
   1   4   5     5603.39     5781.19    112.31 o 
   2   4   5      347.69      341.44     10.19 o 
   3   4   5      673.81      671.12     17.73 o 
   4   4   5     1496.29     1542.84     42.35 o 
   5   4   5      497.13      539.58     17.91 o 
   6   4   5      926.73      935.64     30.27 o 
   7   4   5      181.63      207.29     18.94 o 
   8   4   5       93.26       83.52     30.33 o 
   9   4   5      142.90      193.46     38.31 o 
 -10   5   5      204.01      156.02     36.39 o 
  -9   5   5      786.51      795.30     34.41 o 
  -8   5   5      459.60      462.87     25.29 o 
  -7   5   5      275.18      284.14     17.92 o 
  -6   5   5      701.13      678.23     21.15 o 
  -5   5   5     1142.06     1120.85     29.68 o 
  -4   5   5     1258.86     1324.38     37.20 o 
  -3   5   5      844.29      881.71     30.67 o 
  -2   5   5      854.89      891.16     21.38 o 
  -1   5   5     4593.16     4729.09    102.57 o 
   0   5   5     1074.57     1152.05     32.14 o 
   1   5   5     2562.60     2708.15     63.70 o 
   2   5   5     1052.83     1014.26     26.14 o 
   3   5   5      681.09      698.88     19.79 o 
   4   5   5     1547.72     1525.60     35.92 o 
   5   5   5      734.07      730.38     22.82 o 
   6   5   5      892.62      905.08     34.37 o 
   7   5   5       78.12       77.43     19.12 o 
   8   5   5       71.11       29.04     28.55 o 
 -10   6   5     1036.65     1122.66     86.44 o 
  -9   6   5      837.45      840.33     46.17 o 
  -8   6   5      233.01      222.92     17.67 o 
  -7   6   5      338.69      346.05     16.99 o 
  -6   6   5     1637.89     1618.47     42.98 o 
  -5   6   5      855.46      839.76     23.23 o 
  -4   6   5     1694.53     1560.71     44.01 o 
  -3   6   5     4998.91     5051.84    133.48 o 
  -2   6   5     1404.18     1350.66     30.59 o 
  -1   6   5     2701.97     2778.55     67.03 o 
   0   6   5      388.24      381.12     12.43 o 
   1   6   5     1187.84     1206.62     33.19 o 
   2   6   5     3734.11     3610.62    127.33 o 
   3   6   5     4522.18     4350.50    117.00 o 
   4   6   5     1247.29     1243.98     35.32 o 
   5   6   5       93.22      106.55     10.28 o 
   6   6   5      332.30      336.00     25.87 o 
   7   6   5       95.46      116.03     20.81 o 
   8   6   5       46.29       60.38     21.50 o 
 -10   7   5      132.70      106.53     31.87 o 
  -9   7   5      714.32      732.86     45.25 o 
  -8   7   5      603.14      579.97     24.07 o 
  -7   7   5      636.38      652.47     24.26 o 
  -6   7   5     1125.63     1089.64     30.38 o 
  -5   7   5      404.24      388.04     14.30 o 
  -4   7   5      344.72      324.29     12.40 o 
  -3   7   5      402.43      406.42     21.06 o 
  -2   7   5      810.26      768.55     46.56 o 
  -1   7   5     3431.05     3457.76     80.65 o 
   0   7   5      171.24      171.15      8.80 o 
   1   7   5     2119.32     2208.62     58.89 o 
   2   7   5     2092.50     1973.49     54.25 o 
   3   7   5      534.09      543.05     19.02 o 
   4   7   5      274.90      266.04     13.68 o 
   5   7   5      499.32      495.14     20.06 o 
   6   7   5      731.90      776.02     32.64 o 
   7   7   5      195.76      233.96     23.71 o 
   8   7   5      215.38      225.58     29.63 o 
 -10   8   5       94.23      106.90     22.77 o 
  -9   8   5      389.52      415.03     33.48 o 
  -8   8   5      359.09      383.27     21.77 o 
  -7   8   5     1124.26     1147.87     36.57 o 
  -6   8   5     1484.67     1378.52     41.79 o 
  -5   8   5      274.07      272.44     12.37 o 
  -4   8   5     1487.12     1451.50     37.79 o 
  -3   8   5     1824.39     1772.73     58.42 o 
  -1   8   5     1010.54      947.66     52.69 o 
   0   8   5     3090.05     2971.18    112.37 o 
   1   8   5     2292.04     2226.90     54.19 o 
   2   8   5      614.17      622.26     17.48 o 
   3   8   5      646.42      634.43     22.15 o 
   4   8   5      791.02      803.97     26.49 o 
   5   8   5      249.10      258.83     14.97 o 
   6   8   5      607.54      637.63     25.34 o 
   7   8   5       99.26      109.20     21.30 o 
   8   8   5       72.03       73.15     24.23 o 
   9   8   5      106.95      180.39     40.17 o 
 -10   9   5      173.51      214.22     26.95 o 
  -9   9   5      437.65      445.19     34.10 o 
  -8   9   5      224.03      225.62     16.34 o 
  -7   9   5       67.83       62.60     11.02 o 
  -6   9   5      335.19      310.89     17.21 o 
  -5   9   5     1277.21     1277.69     34.17 o 
  -4   9   5      571.76      552.89     17.75 o 
  -3   9   5      571.61      582.56     17.94 o 
  -2   9   5      575.95      338.24     87.70 o 
  -1   9   5     2226.86     2181.19     84.25 o 
   0   9   5      854.76      730.61    131.92 o 
   1   9   5     1181.32     1156.57     27.33 o 
   2   9   5      386.19      366.08     13.32 o 
   3   9   5      388.91      405.34     16.50 o 
   4   9   5      912.41      930.51     28.06 o 
   5   9   5      369.68      369.07     18.92 o 
   6   9   5      662.02      626.70     25.92 o 
   7   9   5       55.37      103.11     21.33 o 
   8   9   5       76.10       78.63     23.62 o 
 -10  10   5      443.05      530.41     37.54 o 
  -9  10   5      354.49      376.59     21.91 o 
  -8  10   5      167.33      174.51     15.36 o 
  -7  10   5      443.20      453.37     20.94 o 
  -6  10   5      848.60      814.65     28.83 o 
  -5  10   5      715.80      711.67     21.59 o 
  -4  10   5      665.75      634.52     19.19 o 
  -3  10   5     2362.53     2289.36     56.36 o 
  -2  10   5      592.78      594.65     17.63 o 
  -1  10   5     1946.85     1928.23     43.80 o 
   0  10   5      655.63      635.33     16.78 o 
   1  10   5     1030.22      996.09     23.00 o 
   2  10   5     1589.21     1573.03     39.81 o 
   3  10   5     2142.45     2123.89     58.55 o 
   4  10   5      574.60      578.59     21.60 o 
   5  10   5      118.67      103.00     11.66 o 
   6  10   5      318.90      317.55     18.28 o 
   7  10   5       62.39       67.47     24.22 o 
   8  10   5       68.97       58.80     30.78 o 
 -10  11   5       56.99       38.48     29.87 o 
  -9  11   5      453.78      468.57     29.58 o 
  -8  11   5      365.39      394.08     21.13 o 
  -7  11   5      448.63      480.79     22.50 o 
  -6  11   5      695.48      658.58     25.12 o 
  -5  11   5      282.33      285.34     13.36 o 
  -4  11   5      196.99      180.71     10.06 o 
  -3  11   5      156.79      155.15      8.86 o 
  -2  11   5      389.29      371.32     13.67 o 
  -1  11   5     1389.06     1343.95     33.48 o 
   0  11   5       37.08       40.36      5.34 o 
   1  11   5      953.17      939.50     23.10 o 
   2  11   5     1258.20     1244.19     33.04 o 
   3  11   5      316.34      306.54     15.30 o 
   4  11   5      212.00      236.23     14.04 o 
   5  11   5      206.09      202.21     14.58 o 
   6  11   5      449.67      472.12     22.20 o 
   7  11   5      117.19      127.16     18.47 o 
   8  11   5      164.67      238.48     38.28 o 
  -9  12   5      322.09      315.68     23.80 o 
  -8  12   5      147.31      151.95     15.85 o 
  -7  12   5      307.33      315.84     18.26 o 
  -6  12   5      730.17      719.03     26.91 o 
  -5  12   5      188.06      188.34     12.52 o 
  -4  12   5      531.52      528.59     18.58 o 
  -3  12   5     1805.83     1711.80     42.98 o 
  -2  12   5      336.89      327.83     12.55 o 
  -1  12   5      294.09      285.88     16.42 o 
   0  12   5     1131.17     1116.98     27.13 o 
   1  12   5      580.01      572.78     16.43 o 
   2  12   5      481.70      466.27     16.04 o 
   3  12   5      448.47      428.79     18.38 o 
   4  12   5      329.64      332.04     17.20 o 
   5  12   5      157.86      185.70     14.32 o 
   6  12   5      204.74      220.65     16.93 o 
   7  12   5       53.49       74.35     17.63 o 
   8  12   5       33.80       28.38     31.52 o 
  -9  13   5      193.36      180.20     24.33 o 
  -8  13   5       98.06       93.44     14.76 o 
  -7  13   5       22.76       33.06     12.04 o 
  -6  13   5      193.07      189.27     15.04 o 
  -5  13   5      865.03      826.28     28.97 o 
  -4  13   5      299.82      296.78     13.78 o 
  -3  13   5      353.07      360.94     14.81 o 
  -2  13   5      457.55      439.87     15.48 o 
  -1  13   5      992.26      999.17     27.41 o 
   0  13   5      333.36      313.96     11.76 o 
   1  13   5      681.15      657.74     18.36 o 
   2  13   5       81.24       85.52      8.23 o 
   3  13   5      186.80      193.76     12.67 o 
   4  13   5      345.47      359.11     17.69 o 
   5  13   5      198.75      187.14     15.16 o 
   6  13   5      426.22      447.77     22.68 o 
   7  13   5       39.84       48.32     16.78 o 
  -9  14   5      114.21      103.19     22.23 o 
  -8  14   5      132.96      140.38     18.28 o 
  -7  14   5      303.55      295.01     18.37 o 
  -6  14   5      333.41      342.82     18.80 o 
  -5  14   5      356.58      369.45     18.28 o 
  -4  14   5      262.23      278.66     13.38 o 
  -3  14   5      463.94      446.57     16.93 o 
  -2  14   5      132.89      156.86      9.51 o 
  -1  14   5     1176.12     1172.53     32.34 o 
   0  14   5      454.42      454.77     16.10 o 
   1  14   5      804.78      831.70     21.55 o 
   2  14   5      359.51      361.74     14.94 o 
   3  14   5      835.24      820.82     28.01 o 
   4  14   5      212.36      208.22     14.48 o 
   5  14   5      124.29      124.77     13.88 o 
   6  14   5      198.29      216.84     17.85 o 
   7  14   5       61.26       59.46     21.18 o 
  -8  15   5      236.66      241.11     24.87 o 
  -7  15   5      202.56      191.12     16.37 o 
  -6  15   5      260.94      250.86     21.12 o 
  -5  15   5      205.95      215.94     14.76 o 
  -4  15   5      170.96      157.22     12.31 o 
  -3  15   5       50.42       48.56      8.33 o 
  -2  15   5      208.53      226.12     11.93 o 
  -1  15   5      468.03      482.46     16.38 o 
   0  15   5       23.45       24.94      7.05 o 
   1  15   5      421.57      424.79     15.91 o 
   2  15   5      527.15      546.18     18.96 o 
   3  15   5       94.31      107.86     11.71 o 
   4  15   5      245.47      248.51     15.86 o 
   5  15   5       50.09       45.78     12.76 o 
   6  15   5      177.63      181.67     18.86 o 
  -8  16   5       53.12       31.66     18.64 o 
  -7  16   5       35.76       42.68     17.26 o 
  -6  16   5      203.59      198.99     15.83 o 
  -5  16   5      129.89      130.47     13.10 o 
  -4  16   5      218.43      213.71     14.14 o 
  -3  16   5      790.05      783.27     24.40 o 
  -2  16   5      214.29      219.50     11.40 o 
  -1  16   5      121.14      130.33      9.56 o 
   0  16   5      244.02      265.66     15.11 o 
   1  16   5      119.03      123.31      9.72 o 
   2  16   5      197.97      205.42     11.99 o 
   3  16   5      382.15      431.78     19.94 o 
   4  16   5      114.03      129.10     13.78 o 
   5  16   5       77.96       72.13     13.96 o 
   6  16   5       39.34       42.70     19.02 o 
  -7  17   5       25.03       35.03     17.79 o 
  -6  17   5      104.17      106.01     15.78 o 
  -5  17   5      318.42      298.64     17.63 o 
  -4  17   5      148.42      131.97     12.50 o 
  -3  17   5      204.26      179.58     11.99 o 
  -2  17   5      293.43      297.52     14.42 o 
  -1  17   5      402.54      427.88     16.87 o 
   0  17   5       89.27       90.96      9.18 o 
   1  17   5      370.35      382.66     15.92 o 
   2  17   5       15.93       19.70      9.56 o 
   3  17   5       87.04       93.00     11.97 o 
   4  17   5      116.43      127.82     14.07 o 
   5  17   5       96.36      117.43     24.75 o 
  -6  18   5      147.40      161.87     19.78 o 
  -5  18   5      156.74      143.02     15.87 o 
  -4  18   5       40.40       44.67     11.35 o 
  -3  18   5       62.75       60.73     10.71 o 
  -2  18   5       40.47       42.80      9.33 o 
  -1  18   5      503.44      506.18     19.13 o 
   0  18   5      183.22      199.11     11.76 o 
   1  18   5      463.15      496.81     18.77 o 
   2  18   5       82.15       79.54     12.15 o 
   3  18   5      196.04      170.24     15.38 o 
   4  18   5       70.09       65.55     14.84 o 
  -5  19   5       60.68       79.88     15.91 o 
  -4  19   5      119.96      117.17     15.92 o 
  -3  19   5       27.88       21.11     11.29 o 
  -2  19   5      124.66      132.18     12.15 o 
  -1  19   5      156.50      157.44     12.26 o 
   0  19   5       12.95        8.39      9.38 o 
   1  19   5      139.50      148.51     13.63 o 
   2  19   5      181.26      190.67     15.34 o 
   3  19   5       26.07       31.25     14.20 o 
  -4  20   5      120.48      129.07     16.45 o 
  -3  20   5      234.42      217.71     17.88 o 
  -2  20   5      105.60      119.25     13.20 o 
  -1  20   5       86.50       98.19     11.58 o 
   0  20   5       22.45       23.36      9.79 o 
   1  20   5       32.19       21.43     20.32 o 
   2  20   5       68.08       81.69     13.86 o 
  -2  21   5      110.30      102.15     15.69 o 
  -1  21   5      150.48      178.95     15.69 o 
   0  21   5       15.14       33.27     19.65 o 
  -1 -20   6       66.35      108.43     35.71 o 
   0 -20   6      152.00      149.33     38.03 o 
  -4 -19   6       41.02      101.37     34.75 o 
  -3 -19   6      166.60      215.66     33.81 o 
  -2 -19   6      139.56      168.99     36.62 o 
  -1 -19   6      221.94      235.74     40.28 o 
   0 -19   6       69.22       74.35     32.58 o 
   1 -19   6      200.60      221.24     39.54 o 
  -5 -18   6       95.78      105.58     35.72 o 
  -4 -18   6       94.81       94.96     22.82 o 
  -3 -18   6       53.36       55.89     16.09 o 
  -2 -18   6       91.46      112.84     18.10 o 
  -1 -18   6      258.88      291.17     27.56 o 
   0 -18   6       72.97       92.41     21.60 o 
   1 -18   6      289.40      324.77     41.84 o 
   2 -18   6      132.61      137.04     35.67 o 
  -5 -17   6       70.97      106.20     33.91 o 
  -4 -17   6      316.88      340.60     29.94 o 
  -3 -17   6      304.58      344.64     29.97 o 
  -2 -17   6      131.93      144.91     18.00 o 
  -1 -17   6      516.89      546.45     34.97 o 
   0 -17   6      179.97      200.85     24.26 o 
   1 -17   6      124.64      123.08     22.24 o 
   2 -17   6      323.71      300.42     28.81 o 
   3 -17   6      284.73      292.87     40.24 o 
  -6 -16   6       15.81       46.34     22.68 o 
  -5 -16   6      308.32      358.94     45.23 o 
  -4 -16   6      500.75      532.03     47.14 o 
  -3 -16   6      269.63      269.83     33.08 o 
  -2 -16   6       61.21       50.76     14.37 o 
  -1 -16   6      146.58      151.24     16.78 o 
   0 -16   6      413.79      406.98     31.79 o 
   1 -16   6       47.25       49.93     18.26 o 
   2 -16   6      281.07      302.35     28.52 o 
   3 -16   6      110.00       87.45     21.63 o 
   4 -16   6      113.11      117.71     32.25 o 
  -7 -15   6      520.71      515.13     40.71 o 
  -6 -15   6      320.34      384.51     34.74 o 
  -5 -15   6      356.50      372.27     31.12 o 
  -4 -15   6       62.61      121.09     29.98 o 
  -3 -15   6      277.91      270.76     24.74 o 
  -2 -15   6      236.79      251.99     23.50 o 
  -1 -15   6      598.59      650.30     28.58 o 
   0 -15   6      398.64      427.96     29.83 o 
   1 -15   6      858.19      863.98     46.37 o 
   2 -15   6      445.34      528.83     34.01 o 
   3 -15   6       20.83       26.67     18.32 o 
   4 -15   6      138.59      120.25     21.86 o 
   5 -15   6      177.62      183.08     36.01 o 
  -7 -14   6      204.23      217.77     29.97 o 
  -6 -14   6      295.90      295.05     29.84 o 
  -5 -14   6      413.37      405.56     32.39 o 
  -4 -14   6      305.71      333.92     26.52 o 
  -3 -14   6      150.02      177.85     21.24 o 
  -2 -14   6      186.87      218.95     44.04 o 
  -1 -14   6      518.27      541.19     24.23 o 
   0 -14   6       86.09       53.58     15.47 o 
   1 -14   6      599.92      586.63     37.69 o 
   2 -14   6      196.54      200.68     22.61 o 
   3 -14   6      456.21      500.56     34.37 o 
   4 -14   6       86.31      117.16     24.96 o 
   5 -14   6      104.39      137.58     31.36 o 
   6 -14   6       44.60       79.82     30.51 o 
  -8 -13   6      391.92      450.34     52.26 o 
  -7 -13   6       55.35       54.42     23.30 o 
  -6 -13   6       49.00       72.50     20.70 o 
  -5 -13   6      221.59      251.97     24.55 o 
  -4 -13   6      487.98      486.35     31.31 o 
  -3 -13   6      949.74      894.75     64.88 o 
  -2 -13   6      678.38      626.80     35.01 o 
  -1 -13   6     1129.58     1119.45     39.98 o 
   0 -13   6      157.29      153.98     14.75 o 
   1 -13   6      236.57      226.68     22.73 o 
   2 -13   6     1339.63     1239.04     56.79 o 
   3 -13   6      809.35      794.03     45.64 o 
   4 -13   6      644.74      656.35     42.39 o 
   5 -13   6      140.03      168.34     21.05 o 
   6 -13   6       72.40       86.74     30.22 o 
   7 -13   6       22.73       23.74     34.21 o 
  -9 -12   6       90.56      123.75     37.72 o 
  -8 -12   6      238.86      273.35     67.69 o 
  -7 -12   6      402.62      432.61     35.37 o 
  -6 -12   6      101.23      110.18     21.01 o 
  -5 -12   6      706.45      697.48     40.35 o 
  -4 -12   6      642.60      611.94     32.62 o 
  -3 -12   6      295.17      315.31     22.94 o 
  -2 -12   6      258.79      262.51     21.78 o 
  -1 -12   6      418.87      420.56     25.36 o 
   0 -12   6      566.58      555.55     25.78 o 
   1 -12   6      101.97       92.82     15.96 o 
   2 -12   6      548.93      568.06     34.06 o 
   3 -12   6      404.70      418.62     29.43 o 
   4 -12   6      200.86      190.97     23.71 o 
   5 -12   6      253.53      249.37     21.14 o 
   6 -12   6       59.14       76.57     17.16 o 
   7 -12   6       36.44       28.74     33.92 o 
 -10 -11   6       69.57       58.56     38.44 o 
  -9 -11   6      129.77      132.13     27.65 o 
  -8 -11   6      234.83      198.25     22.33 o 
  -7 -11   6     1070.89     1090.71     55.61 o 
  -6 -11   6      926.73      891.64     57.15 o 
  -5 -11   6      790.56      765.34     42.42 o 
  -4 -11   6      203.93      205.52     19.82 o 
  -3 -11   6      151.70      157.66     16.85 o 
  -2 -11   6      251.54      268.03     16.44 o 
  -1 -11   6     1295.30     1304.20     53.46 o 
   0 -11   6     1174.12     1177.85     42.25 o 
   1 -11   6     2324.27     2254.98     93.81 o 
   2 -11   6      727.86      721.36     38.40 o 
   3 -11   6      167.12      148.47     18.87 o 
   4 -11   6      184.73      186.29     33.24 o 
   5 -11   6      344.40      344.64     19.34 o 
   6 -11   6      568.53      592.29     27.08 o 
   7 -11   6      242.25      282.74     42.31 o 
 -10 -10   6      240.97      250.05     44.73 o 
  -9 -10   6      161.65      206.11     36.42 o 
  -8 -10   6      477.07      476.48     31.05 o 
  -7 -10   6      204.05      219.14     20.55 o 
  -6 -10   6      217.86      210.16     24.47 o 
  -5 -10   6     1689.28     1638.45     72.84 o 
  -4 -10   6      661.00      635.62     33.90 o 
  -3 -10   6      283.48      289.07     21.63 o 
  -2 -10   6      382.92      355.55     19.67 o 
  -1 -10   6      717.77      694.62     40.39 o 
   0 -10   6      185.04      187.75     13.60 o 
   1 -10   6     1080.35     1055.12     43.75 o 
   2 -10   6      287.64      275.12     26.39 o 
   3 -10   6     1236.18     1245.44     58.22 o 
   4 -10   6      396.14      401.07     22.42 o 
   5 -10   6      258.34      287.22     17.57 o 
   6 -10   6       49.09       57.06     13.94 o 
   7 -10   6       72.17       55.10     22.02 o 
   8 -10   6       64.48       40.69     35.13 o 
 -10  -9   6      496.28      521.41     31.42 o 
  -9  -9   6      593.16      611.02     36.07 o 
  -8  -9   6      833.57      877.06     39.49 o 
  -7  -9   6      155.75      144.57     17.55 o 
  -6  -9   6       48.04       46.99     13.75 o 
  -5  -9   6      553.53      561.81     34.87 o 
  -4  -9   6      824.87      795.05     42.12 o 
  -3  -9   6     1854.34     1803.51     75.69 o 
  -2  -9   6     1442.85     1406.12     48.61 o 
  -1  -9   6     2175.50     2180.99     70.14 o 
   0  -9   6      110.28       92.10     10.72 o 
   1  -9   6      427.59      429.51     19.27 o 
   2  -9   6     2873.45     2774.15    112.18 o 
   3  -9   6     1568.87     1501.90     56.49 o 
   4  -9   6      963.90      999.00     40.96 o 
   5  -9   6      355.93      368.63     19.49 o 
   6  -9   6      155.79      137.91     18.01 o 
   7  -9   6       22.96       11.50     16.53 o 
   8  -9   6       48.35       46.09     35.61 o 
 -10  -8   6      122.24      125.54     22.60 o 
  -9  -8   6      139.60      141.75     17.48 o 
  -8  -8   6      602.15      578.56     32.17 o 
  -7  -8   6      811.76      803.14     37.22 o 
  -6  -8   6      608.84      593.95     29.99 o 
  -5  -8   6     1151.55     1122.11     43.87 o 
  -4  -8   6      410.24      431.14     37.24 o 
  -3  -8   6      271.86      277.30     20.45 o 
  -2  -8   6      975.12     1010.67     59.70 o 
   0  -8   6      581.80      602.80     29.55 o 
   1  -8   6      198.67      169.72     10.32 o 
   2  -8   6      938.22      956.85     35.03 o 
   3  -8   6      775.97      778.32     30.31 o 
   4  -8   6      106.61       95.87     12.56 o 
   5  -8   6      309.60      312.35     20.77 o 
   6  -8   6      144.38      162.40     18.09 o 
   7  -8   6       88.10       88.53     17.79 o 
   8  -8   6      149.13      153.40     47.17 o 
 -11  -7   6      169.20      162.71     32.76 o 
 -10  -7   6      121.64      139.65     20.64 o 
  -9  -7   6      203.75      202.31     18.65 o 
  -8  -7   6      464.58      438.55     22.54 o 
  -7  -7   6     1468.98     1471.71     40.47 o 
  -6  -7   6     1379.26     1335.17     38.88 o 
  -5  -7   6     1853.30     1862.84     62.43 o 
  -4  -7   6      295.83      295.86     17.88 o 
  -3  -7   6      361.52      350.06     23.82 o 
  -2  -7   6      244.93      239.41     16.24 o 
  -1  -7   6     2899.44     3105.47    154.48 o 
   0  -7   6     1959.41     2066.96    108.45 o 
   1  -7   6     3169.08     3130.17     85.01 o 
   2  -7   6     1558.85     1516.57     51.68 o 
   3  -7   6      391.49      395.31     33.78 o 
   4  -7   6      163.61      153.62     14.24 o 
   5  -7   6      693.92      703.77     30.59 o 
   6  -7   6      854.41      823.58     36.76 o 
   7  -7   6      399.00      390.81     22.10 o 
   8  -7   6      127.82      136.81     23.96 o 
 -11  -6   6      175.50      185.66     26.21 o 
 -10  -6   6      522.33      527.71     35.71 o 
  -9  -6   6      209.14      197.55     18.17 o 
  -8  -6   6      591.59      574.55     26.40 o 
  -7  -6   6      286.51      283.39     17.72 o 
  -6  -6   6      152.55      151.07     12.32 o 
  -5  -6   6     3159.63     3170.33     88.60 o 
  -4  -6   6     1453.59     1398.43     49.25 o 
  -3  -6   6     1172.37     1297.82     37.24 o 
  -2  -6   6      983.61     1009.52     27.44 o 
  -1  -6   6      718.73      734.66     36.94 o 
   0  -6   6      412.59      439.96     27.23 o 
   1  -6   6     1259.17     1320.52     35.08 o 
   2  -6   6      439.36      459.76     20.38 o 
   3  -6   6     1874.11     1843.70     62.79 o 
   4  -6   6      960.02      967.54     30.93 o 
   5  -6   6      472.58      480.19     21.03 o 
   6  -6   6       87.49       94.59     13.00 o 
   7  -6   6       62.85       66.52     13.87 o 
   8  -6   6      122.35      119.26     19.31 o 
   9  -6   6      197.52      177.01     26.53 o 
 -11  -5   6      177.03      185.15     24.97 o 
 -10  -5   6      602.42      565.34     35.88 o 
  -9  -5   6      657.43      656.30     29.52 o 
  -8  -5   6     1122.75     1117.50     38.06 o 
  -7  -5   6      564.93      566.72     23.54 o 
  -6  -5   6      326.06      332.33     23.87 o 
  -5  -5   6      865.49      876.14     30.05 o 
  -4  -5   6     1779.80     1711.20     58.42 o 
  -3  -5   6     2534.86     2574.41     70.85 o 
  -2  -5   6     1198.91     1159.93     30.54 o 
  -1  -5   6     4566.45     4752.12    111.95 o 
   0  -5   6      142.40      151.32      8.48 o 
   1  -5   6     1227.60     1236.17     29.39 o 
   2  -5   6     3311.02     3424.93     91.17 o 
   3  -5   6     2229.46     2238.09     65.73 o 
   4  -5   6     1035.65     1035.89     34.72 o 
   5  -5   6      547.11      562.20     23.23 o 
   6  -5   6      295.09      279.29     16.81 o 
   7  -5   6      109.73      137.80     17.16 o 
   8  -5   6       82.84       80.99     17.80 o 
   9  -5   6      167.24      160.79     25.32 o 
 -11  -4   6       85.11      108.88     22.01 o 
 -10  -4   6       74.40       75.65     17.38 o 
  -9  -4   6       93.19       88.17     14.99 o 
  -8  -4   6     1190.78     1129.37     37.29 o 
  -7  -4   6     1820.85     1873.52     57.30 o 
  -6  -4   6     1062.18     1019.02     35.33 o 
  -5  -4   6     2005.39     1979.37     58.42 o 
  -4  -4   6      136.97      131.29     12.99 o 
  -3  -4   6      210.86      222.61     11.55 o 
  -2  -4   6     2278.43     2296.18     56.39 o 
  -1  -4   6     2911.81     2830.35     77.04 o 
   0  -4   6      633.57      628.01     19.81 o 
   1  -4   6      575.70      607.86     20.61 o 
   2  -4   6     2359.05     2414.94     58.53 o 
   3  -4   6      756.78      733.85     24.38 o 
   4  -4   6       70.16       82.43      9.38 o 
   5  -4   6      386.16      360.23     18.07 o 
   6  -4   6      312.38      309.01     17.61 o 
   7  -4   6      128.38      136.29     17.20 o 
   8  -4   6      244.52      246.94     21.18 o 
   9  -4   6      165.16      160.20     20.55 o 
 -11  -3   6      175.43      181.18     23.41 o 
 -10  -3   6      263.63      238.84     20.98 o 
  -9  -3   6      394.37      416.86     34.46 o 
  -8  -3   6      784.18      702.68     28.11 o 
  -7  -3   6     1490.92     1475.89     46.18 o 
  -6  -3   6     1099.77     1092.11     37.65 o 
  -5  -3   6     2760.84     2713.21     72.60 o 
  -4  -3   6      691.98      649.93     21.53 o 
  -3  -3   6     1861.19     1896.89     53.58 o 
  -2  -3   6      103.39      116.64      7.24 o 
  -1  -3   6     6520.73     6777.17    157.99 o 
   0  -3   6     1953.33     1858.38     51.91 o 
   1  -3   6     2342.80     2317.69     58.33 o 
   2  -3   6     2790.90     2858.03     77.95 o 
   3  -3   6      774.86      794.19     23.88 o 
   4  -3   6      262.55      265.31     13.30 o 
   5  -3   6      929.74      902.20     30.41 o 
   6  -3   6      783.13      719.56     28.14 o 
   7  -3   6      478.28      503.59     27.13 o 
   8  -3   6      126.01      152.70     18.63 o 
   9  -3   6      134.94      137.45     23.72 o 
 -11  -2   6      229.31      178.85     30.41 o 
 -10  -2   6      828.87      848.85     36.27 o 
  -9  -2   6      214.81      184.30     17.91 o 
  -8  -2   6      654.04      659.16     27.41 o 
  -7  -2   6      414.46      400.94     20.95 o 
  -6  -2   6      175.55      188.77     13.05 o 
  -5  -2   6     3708.25     3760.40    102.85 o 
  -4  -2   6     2791.03     2611.56     66.28 o 
  -3  -2   6     3456.08     3715.41    102.38 o 
  -2  -2   6     3171.32     3379.20     83.94 o 
  -1  -2   6      952.17      948.98     37.09 o 
   0  -2   6      253.99      269.42     10.60 o 
   1  -2   6      539.82      574.59     15.43 o 
   2  -2   6      368.46      390.76     13.68 o 
   3  -2   6     1845.04     1838.20     56.81 o 
   4  -2   6     1354.17     1369.22     40.80 o 
   5  -2   6      628.00      628.83     23.69 o 
   6  -2   6      234.29      233.76     17.57 o 
   7  -2   6       24.48       25.10     13.67 o 
   8  -2   6      168.10      145.61     17.99 o 
   9  -2   6      180.06      158.05     24.15 o 
 -11  -1   6      211.67      235.99     32.56 o 
 -10  -1   6      527.01      538.51     31.90 o 
  -9  -1   6      481.75      447.55     27.89 o 
  -8  -1   6     1011.44      967.88     34.16 o 
  -7  -1   6     1151.26     1114.73     35.78 o 
  -6  -1   6      757.60      733.86     23.92 o 
  -5  -1   6     1708.67     1648.36     42.83 o 
  -4  -1   6     1870.44     1866.98     49.79 o 
  -3  -1   6     2443.61     2474.18     61.67 o 
  -2  -1   6      284.57      243.06     10.64 o 
  -1  -1   6     8369.57     8943.42    212.25 o 
   0  -1   6      299.28      243.28      8.92 o 
   1  -1   6     1795.65     1797.73     42.07 o 
   2  -1   6     3308.38     3365.58     78.02 o 
   3  -1   6     1604.73     1628.02     46.79 o 
   4  -1   6      605.84      601.83     22.96 o 
   5  -1   6      762.24      763.28     26.90 o 
   6  -1   6      534.55      568.62     25.80 o 
   7  -1   6      337.48      336.05     21.21 o 
   8  -1   6       93.14      122.68     20.22 o 
   9  -1   6      154.31      151.58     24.06 o 
 -11   0   6       28.06       39.32     24.67 o 
 -10   0   6       55.61       52.88     18.60 o 
  -9   0   6       54.47       56.99     13.87 o 
  -8   0   6     1507.02     1450.29     67.50 o 
  -7   0   6     2577.38     2599.73     73.68 o 
  -6   0   6     1139.05     1090.51     27.97 o 
  -5   0   6     2715.48     2702.29     65.42 o 
  -4   0   6       23.39       27.80      4.65 o 
  -3   0   6      206.34      259.60      8.61 o 
  -2   0   6     3039.78     3163.76     76.02 o 
   0   0   6      743.13      719.54     19.06 o 
   1   0   6      886.82      960.10     20.82 o 
   2   0   6     3909.05     3989.00     86.61 o 
   3   0   6      609.08      591.71     17.22 o 
   4   0   6       26.36       28.83      6.98 o 
   5   0   6      441.83      415.90     20.76 o 
   6   0   6      425.34      386.94     20.75 o 
   7   0   6      143.92      165.74     20.26 o 
   8   0   6      258.07      242.34     24.69 o 
   9   0   6      165.25      157.26     22.91 o 
 -11   1   6      188.55      189.40     28.71 o 
 -10   1   6      396.97      398.08     35.21 o 
  -9   1   6      639.98      591.24     41.44 o 
  -8   1   6     1054.62     1020.81     33.43 o 
  -7   1   6     1117.15     1085.49     34.96 o 
  -6   1   6      573.05      558.40     17.69 o 
  -5   1   6     1785.26     1720.49     38.88 o 
  -4   1   6     2123.88     2095.53     38.82 o 
  -3   1   6     2492.30     2578.99     48.10 o 
  -2   1   6      309.85      277.05      7.68 o 
  -1   1   6     8503.49     9090.24    235.12 o 
   0   1   6      314.31      279.26      8.29 o 
   1   1   6     1608.29     1634.49     35.16 o 
   2   1   6     3064.47     3178.98     65.33 o 
   3   1   6     1775.80     1774.51     46.35 o 
   4   1   6      753.32      735.39     22.85 o 
   5   1   6      751.13      758.55     25.93 o 
   6   1   6      521.57      469.48     29.07 o 
   7   1   6      321.33      322.40     25.43 o 
   8   1   6      125.06      138.45     30.43 o 
   9   1   6      167.41      187.60     21.58 o 
 -10   2   6      815.60      776.72     43.13 o 
  -9   2   6      218.17      232.58     42.93 o 
  -8   2   6      681.84      759.34     60.94 o 
  -7   2   6      438.99      416.54     14.60 o 
  -6   2   6      157.35      158.12      7.88 o 
  -5   2   6     3781.47     3764.14     76.03 o 
  -4   2   6     2945.79     2779.03     51.62 o 
  -3   2   6     3472.85     3842.88     71.18 o 
  -2   2   6     3283.46     3618.62     70.62 o 
  -1   2   6      860.69      984.65     31.17 o 
   0   2   6      211.78      230.52      7.10 o 
   1   2   6      470.42      503.73     12.55 o 
   2   2   6      346.99      382.07     10.45 o 
   3   2   6     1866.27     1801.33     37.78 o 
   4   2   6     1333.89     1351.74     34.86 o 
   5   2   6      650.08      657.36     26.77 o 
   6   2   6      247.48      251.60     23.20 o 
   7   2   6       33.70       29.09     15.70 o 
   8   2   6      150.17      129.84     15.83 o 
   9   2   6      172.13      134.51     27.26 o 
 -10   3   6      350.22      384.70     46.80 o 
  -9   3   6      273.87      277.46     24.15 o 
  -8   3   6      742.13      740.63     38.71 o 
  -7   3   6     1510.92     1502.26     39.66 o 
  -6   3   6     1325.60     1283.38     27.35 o 
  -5   3   6     2575.48     2495.16     56.30 o 
  -4   3   6      607.11      575.65     14.43 o 
  -3   3   6     1841.69     1920.89     36.53 o 
  -2   3   6      288.88      239.34     38.55 o 
  -1   3   6     6310.71     6593.61    131.51 o 
   0   3   6     2065.64     2015.56     43.52 o 
   1   3   6     2458.26     2481.09     48.76 o 
   2   3   6     2954.87     2933.77     68.83 o 
   3   3   6      620.97      656.34     20.09 o 
   4   3   6      183.94      197.50     10.14 o 
   5   3   6      927.77      936.56     34.76 o 
   6   3   6      822.67      810.88     31.40 o 
   7   3   6      506.63      526.38     24.75 o 
   8   3   6      101.87      136.93     20.89 o 
 -10   4   6       57.29       40.28     29.03 o 
  -9   4   6       93.17       66.52     28.70 o 
  -8   4   6     1168.46     1073.77     34.91 o 
  -7   4   6     1897.55     1962.44     44.93 o 
  -6   4   6     1178.91     1147.46     27.31 o 
  -5   4   6     2143.68     2074.07     49.64 o 
  -4   4   6       85.63       83.60      5.16 o 
  -3   4   6      242.69      245.08      9.50 o 
  -2   4   6     2242.82     2326.22     50.78 o 
  -1   4   6     2790.84     2896.97     68.36 o 
   0   4   6      632.94      644.43     15.68 o 
   1   4   6      680.78      737.13     15.88 o 
   2   4   6     2379.72     2368.19     52.62 o 
   3   4   6      776.65      735.27     20.71 o 
   4   4   6       52.85       64.51      7.09 o 
   5   4   6      410.46      355.95     19.43 o 
   6   4   6      326.34      345.29     16.35 o 
   7   4   6      134.85      147.12     15.74 o 
   8   4   6      217.91      201.84     37.85 o 
 -10   5   6      468.37      528.92     57.26 o 
  -9   5   6      813.16      834.96     60.56 o 
  -8   5   6     1177.82     1099.06     42.37 o 
  -7   5   6      503.89      517.34     19.28 o 
  -6   5   6      242.94      231.68     11.95 o 
  -5   5   6      889.30      887.67     24.68 o 
  -4   5   6     1936.84     1806.85     48.47 o 
  -3   5   6     2586.25     2562.67     61.46 o 
  -2   5   6     1219.51     1207.76     27.36 o 
  -1   5   6     4486.72     4634.75    110.30 o 
   0   5   6      206.40      218.08      8.47 o 
   1   5   6      975.35      993.10     28.06 o 
   2   5   6     3228.54     3237.29     71.65 o 
   3   5   6     2421.82     2444.07     56.95 o 
   4   5   6     1192.78     1176.75     27.11 o 
   5   5   6      556.99      576.85     21.06 o 
   6   5   6      291.42      308.22     24.83 o 
   7   5   6      104.64      127.81     23.04 o 
   8   5   6      106.43       94.71     32.87 o 
  -9   6   6      217.94      220.71     19.26 o 
  -8   6   6      639.68      657.34     29.92 o 
  -7   6   6      328.16      316.69     16.27 o 
  -6   6   6      141.19      132.78      9.75 o 
  -5   6   6     3257.65     3243.71     77.58 o 
  -4   6   6     1602.27     1518.65     41.17 o 
  -3   6   6     1209.53     1257.20     35.78 o 
  -2   6   6     1128.39     1108.19     25.07 o 
  -1   6   6      499.70      488.53     15.01 o 
   0   6   6      371.20      390.17     14.55 o 
   1   6   6     1038.33     1065.77     29.66 o 
   2   6   6      428.63      445.39     14.80 o 
   3   6   6     1939.49     1894.55     51.81 o 
   4   6   6      936.83      962.41     30.32 o 
   5   6   6      500.20      519.82     20.84 o 
   6   6   6      121.59      133.84     29.54 o 
   7   6   6       78.05       83.94     20.65 o 
   8   6   6       89.63       92.13     34.38 o 
  -9   7   6      156.07      183.96     31.49 o 
  -8   7   6      427.31      431.04     29.11 o 
  -7   7   6     1446.28     1459.13     44.46 o 
  -6   7   6     1613.11     1569.07     38.65 o 
  -5   7   6     1718.93     1769.73     45.10 o 
  -4   7   6      321.10      301.74     12.29 o 
  -3   7   6      365.34      348.21     13.70 o 
  -2   7   6      355.43      361.05     13.12 o 
  -1   7   6     2714.59     2768.79    110.11 o 
   0   7   6     2015.87     1970.35     63.66 o 
   1   7   6     3247.10     3154.58     85.26 o 
   2   7   6     1583.32     1534.82     38.76 o 
   3   7   6      292.29      296.62     14.65 o 
   4   7   6      160.85      171.18     11.48 o 
   5   7   6      661.57      674.39     24.69 o 
   6   7   6      894.18      894.17     44.10 o 
   7   7   6      434.44      474.43     32.17 o 
   8   7   6      105.73      136.91     25.53 o 
 -10   8   6      105.00      121.57     32.61 o 
  -9   8   6      135.77      157.49     18.80 o 
  -8   8   6      603.32      577.81     25.71 o 
  -7   8   6      836.97      858.12     35.47 o 
  -6   8   6      701.99      722.86     22.22 o 
  -5   8   6     1328.78     1282.67     33.27 o 
  -4   8   6      291.04      300.61     12.95 o 
  -3   8   6      266.45      249.02     11.85 o 
  -1   8   6     1349.06     1381.27     46.08 o 
   0   8   6      597.50      606.40     20.52 o 
   1   8   6      275.07      233.02     15.19 o 
   2   8   6      954.27      942.08     26.01 o 
   3   8   6      755.36      746.71     24.87 o 
   4   8   6       98.73       96.54     10.32 o 
   5   8   6      328.79      332.86     16.96 o 
   6   8   6      167.22      201.20     24.23 o 
   7   8   6       90.84      103.00     21.99 o 
   8   8   6      127.54      172.59     37.17 o 
 -10   9   6      402.72      458.26     36.19 o 
  -9   9   6      740.90      749.09     34.83 o 
  -8   9   6      847.20      811.36     30.63 o 
  -7   9   6      123.55      135.09     12.79 o 
  -6   9   6       38.75       32.27      8.16 o 
  -5   9   6      623.58      632.88     20.22 o 
  -4   9   6      846.84      818.63     23.45 o 
  -3   9   6     1935.88     1894.41     46.68 o 
  -2   9   6     1425.26     1436.74     36.04 o 
  -1   9   6     2047.12     2053.25     46.06 o 
   0   9   6      125.11      137.15      6.97 o 
   1   9   6      318.17      317.99     12.77 o 
   2   9   6     2803.13     2788.03     67.86 o 
   3   9   6     1769.91     1771.35     47.31 o 
   4   9   6     1139.70     1171.19     34.53 o 
   5   9   6      355.33      391.61     19.24 o 
   6   9   6      146.88      162.03     17.30 o 
   7   9   6       23.70       46.51     20.54 o 
   8   9   6       57.20      114.19     36.17 o 
 -10  10   6      236.24      283.01     55.56 o 
  -9  10   6      166.34      167.59     17.15 o 
  -8  10   6      516.26      540.89     24.34 o 
  -7  10   6      233.45      212.77     15.02 o 
  -6  10   6      232.56      239.99     14.51 o 
  -5  10   6     1737.30     1670.89     42.92 o 
  -4  10   6      635.46      609.32     19.24 o 
  -3  10   6      321.95      320.25     12.69 o 
  -2  10   6      474.44      477.63     19.52 o 
  -1  10   6      496.61      494.85     16.40 o 
   0  10   6      177.89      178.51      8.23 o 
   1  10   6      861.52      843.55     24.42 o 
   2  10   6      320.65      343.00     13.61 o 
   3  10   6     1305.77     1296.21     38.11 o 
   4  10   6      408.80      421.35     19.06 o 
   5  10   6      254.77      279.52     16.76 o 
   6  10   6       80.77       91.63     13.50 o 
   7  10   6       77.55       97.34     23.04 o 
   8  10   6       43.39       55.28     32.58 o 
 -10  11   6       70.23       90.02     32.79 o 
  -9  11   6      128.09      134.21     19.28 o 
  -8  11   6      233.08      198.20     20.61 o 
  -7  11   6      988.87     1016.56     35.08 o 
  -6  11   6     1157.00     1131.19     35.15 o 
  -5  11   6      829.56      842.76     25.15 o 
  -4  11   6      179.84      181.76     10.34 o 
  -3  11   6      126.34      119.34      8.48 o 
  -2  11   6      259.44      255.17     11.65 o 
  -1  11   6     1148.44     1126.75     30.53 o 
   0  11   6     1168.08     1160.14     28.21 o 
   1  11   6     2377.95     2293.63     56.27 o 
   2  11   6      731.79      737.91     22.29 o 
   3  11   6      157.28      145.09     11.39 o 
   4  11   6      188.92      188.48     13.38 o 
   5  11   6      336.71      326.82     18.15 o 
   6  11   6      586.34      592.43     26.05 o 
   7  11   6      262.14      285.18     29.52 o 
  -9  12   6       91.62       98.26     18.58 o 
  -8  12   6      248.80      256.33     18.56 o 
  -7  12   6      363.34      338.46     19.13 o 
  -6  12   6      140.20      141.30     13.04 o 
  -5  12   6      855.87      816.99     24.59 o 
  -4  12   6      457.36      442.46     16.95 o 
  -3  12   6      281.75      281.54     12.90 o 
  -2  12   6      284.49      299.87     12.95 o 
  -1  12   6      372.78      374.90     14.33 o 
   0  12   6      597.20      595.67     16.93 o 
   1  12   6      134.08      121.55      8.55 o 
   2  12   6      566.82      581.47     19.29 o 
   3  12   6      377.84      390.82     18.15 o 
   4  12   6      209.89      214.88     14.46 o 
   5  12   6      263.03      267.88     17.04 o 
   6  12   6       78.78       82.88     14.36 o 
   7  12   6       35.13      -19.79     28.62 o 
  -9  13   6      432.87      471.96     34.19 o 
  -8  13   6      369.78      367.55     24.28 o 
  -7  13   6       61.57       58.75     12.62 o 
  -6  13   6       35.81       35.41     11.16 o 
  -5  13   6      292.17      259.09     14.99 o 
  -4  13   6      459.72      459.75     17.36 o 
  -3  13   6     1010.39      986.49     27.58 o 
  -2  13   6      676.79      667.28     20.65 o 
  -1  13   6     1000.01     1011.97     28.72 o 
   0  13   6      153.15      154.01      9.59 o 
   1  13   6      241.99      251.94     12.02 o 
   2  13   6     1237.02     1179.97     32.66 o 
   3  13   6      925.39      931.43     29.90 o 
   4  13   6      801.52      825.87     28.01 o 
   5  13   6      124.57      145.92     14.69 o 
   6  13   6       59.00       50.83     14.15 o 
   7  13   6       21.95       12.11     30.04 o 
  -9  14   6       63.63       62.55     32.90 o 
  -8  14   6      310.19      340.74     23.64 o 
  -7  14   6      233.03      234.30     17.31 o 
  -6  14   6      302.81      268.19     17.00 o 
  -5  14   6      423.87      427.89     19.78 o 
  -4  14   6      249.37      251.14     13.30 o 
  -3  14   6      163.03      154.91     10.39 o 
  -2  14   6      226.98      234.63     12.54 o 
  -1  14   6      378.09      391.21     15.79 o 
   0  14   6       85.19       88.46      8.40 o 
   1  14   6      469.28      444.25     18.92 o 
   2  14   6      229.06      236.58     12.42 o 
   3  14   6      492.99      501.82     21.52 o 
   4  14   6      100.19      101.50     12.84 o 
   5  14   6       96.45       94.95     14.26 o 
   6  14   6       59.17       72.35     16.56 o 
  -8  15   6      111.77       94.83     23.98 o 
  -7  15   6      451.28      476.10     26.71 o 
  -6  15   6      485.25      482.55     22.64 o 
  -5  15   6      386.45      355.75     18.70 o 
  -4  15   6       42.18       39.43      9.21 o 
  -3  15   6      244.45      224.17     12.40 o 
  -2  15   6      214.74      204.75     11.67 o 
  -1  15   6      503.10      517.76     18.80 o 
   0  15   6      382.22      370.35     15.48 o 
   1  15   6      899.17      894.23     28.91 o 
   2  15   6      434.94      457.15     18.35 o 
   3  15   6       31.00       43.22     11.08 o 
   4  15   6      154.93      141.94     14.12 o 
   5  15   6      175.70      194.87     16.91 o 
   6  15   6      227.59      262.10     27.17 o 
  -7  16   6      184.40      174.17     22.94 o 
  -6  16   6       33.40       30.14     12.35 o 
  -5  16   6      408.13      370.27     18.93 o 
  -4  16   6      352.02      320.74     17.59 o 
  -3  16   6      270.95      251.63     13.43 o 
  -2  16   6       48.49       45.58      8.87 o 
  -1  16   6      109.02      114.99     10.08 o 
   0  16   6      440.26      474.37     17.68 o 
   1  16   6       62.06       54.92      9.88 o 
   2  16   6      316.71      340.35     17.31 o 
   3  16   6      104.15      121.67     13.34 o 
   4  16   6      121.06      115.82     14.17 o 
   5  16   6      164.39      158.49     20.64 o 
  -7  17   6       47.94       47.96     18.01 o 
  -6  17   6       46.46       50.22     16.04 o 
  -5  17   6      107.74      114.02     13.60 o 
  -4  17   6      283.18      286.67     16.46 o 
  -3  17   6      324.17      331.04     15.87 o 
  -2  17   6      137.33      149.82     11.38 o 
  -1  17   6      424.75      436.67     17.83 o 
   0  17   6      167.72      171.21     11.76 o 
   1  17   6      147.54      135.27     11.99 o 
   2  17   6      282.36      261.45     15.63 o 
   3  17   6      318.59      318.02     19.76 o 
   4  17   6      381.24      429.83     24.83 o 
   5  17   6       21.71       31.48     18.44 o 
  -6  18   6      108.49       97.53     18.34 o 
  -5  18   6       90.74       84.53     16.17 o 
  -4  18   6       84.67       85.24     15.28 o 
  -3  18   6       51.05       56.73     10.23 o 
  -2  18   6       98.37      102.84     10.98 o 
  -1  18   6      195.81      196.11     12.68 o 
   0  18   6       68.97       63.75     12.24 o 
   1  18   6      236.89      226.86     13.12 o 
   2  18   6      152.57      169.52     20.82 o 
   3  18   6      172.27      167.14     18.13 o 
   4  18   6       24.24       23.35     16.14 o 
  -5  19   6      110.17       96.25     16.88 o 
  -4  19   6       41.98       29.29     14.08 o 
  -3  19   6      154.25      144.57     20.56 o 
  -2  19   6      117.43      131.98     12.83 o 
  -1  19   6      174.32      182.88     13.90 o 
   0  19   6       67.34       81.11     12.32 o 
   1  19   6      222.41      210.02     15.61 o 
   2  19   6      183.74      190.46     18.20 o 
   3  19   6       25.23       24.23     15.03 o 
  -4  20   6      125.77      117.64     16.50 o 
  -3  20   6      171.98      150.47     16.69 o 
  -2  20   6       45.34       48.43     12.63 o 
  -1  20   6       48.22       56.63     13.54 o 
   0  20   6      165.19      171.24     18.82 o 
   1  20   6       25.99       27.72     13.25 o 
   2  20   6       88.24       89.85     15.82 o 
  -3 -19   7      130.39      195.04     39.12 o 
  -2 -19   7      160.84      137.17     37.65 o 
  -1 -19   7      232.26      299.94     43.47 o 
   0 -19   7       23.92       59.20     35.00 o 
   1 -19   7       53.66       72.31     34.26 o 
  -4 -18   7       21.90       44.17     23.30 o 
  -3 -18   7       99.38      106.63     24.45 o 
  -2 -18   7       80.85      104.69     33.90 o 
  -1 -18   7      232.72      249.89     41.41 o 
   0 -18   7       50.55       62.92     32.61 o 
   1 -18   7      383.98      388.01     45.49 o 
   2 -18   7      198.51      190.98     40.72 o 
  -5 -17   7      154.58      187.40     26.89 o 
  -4 -17   7      254.28      322.21     30.99 o 
  -3 -17   7      291.06      287.25     39.99 o 
  -2 -17   7       32.48       27.23     16.70 o 
  -1 -17   7       65.60       77.44     22.11 o 
   0 -17   7       78.90       97.68     21.42 o 
   1 -17   7       91.08      102.53     27.48 o 
   2 -17   7      249.20      230.37     40.55 o 
   3 -17   7       74.69       53.01     35.70 o 
  -6 -16   7       24.13       15.34     33.90 o 
  -5 -16   7      578.50      581.92     57.18 o 
  -4 -16   7      132.31      156.37     24.55 o 
  -3 -16   7      377.88      438.44     38.43 o 
  -2 -16   7      323.78      334.94     23.38 o 
  -1 -16   7      158.10      154.68     21.94 o 
   0 -16   7        2.03        8.28     16.80 o 
   1 -16   7      111.44      112.68     21.71 o 
   2 -16   7      223.06      232.44     26.29 o 
   3 -16   7      190.04      169.53     38.18 o 
   4 -16   7      134.46      154.37     35.27 o 
  -7 -15   7      511.01      520.21     62.74 o 
  -6 -15   7      270.31      241.19     42.47 o 
  -5 -15   7      233.39      242.16     40.09 o 
  -4 -15   7      102.88      118.03     22.07 o 
  -3 -15   7      130.56      139.57     21.97 o 
  -2 -15   7      394.08      392.97     33.11 o 
  -1 -15   7      835.52      859.78     44.41 o 
   0 -15   7       35.67       28.73     17.04 o 
   1 -15   7       55.47       33.95     17.62 o 
   2 -15   7       47.21       48.17     20.31 o 
   3 -15   7       75.42       71.60     20.67 o 
   4 -15   7      132.72      120.77     23.46 o 
  -7 -14   7      124.53      107.08     25.51 o 
  -6 -14   7      240.21      224.79     28.56 o 
  -5 -14   7      594.16      669.76     58.36 o 
  -4 -14   7       39.87       42.97     18.32 o 
  -3 -14   7      405.34      451.93     31.62 o 
  -2 -14   7      447.63      486.76     37.73 o 
  -1 -14   7      494.73      495.84     27.59 o 
   0 -14   7       43.34       41.14     17.90 o 
   1 -14   7      740.16      790.59     39.57 o 
   2 -14   7      395.88      377.97     30.48 o 
   3 -14   7       52.56       26.99     18.19 o 
   4 -14   7      533.49      561.30     52.34 o 
   5 -14   7      248.36      287.86     40.29 o 
  -8 -13   7       96.69      125.93     39.96 o 
  -7 -13   7      173.16      176.77     27.48 o 
  -6 -13   7      104.98       85.21     21.90 o 
  -5 -13   7      564.53      550.11     35.99 o 
  -4 -13   7      901.72      950.16     68.46 o 
  -3 -13   7      580.21      556.60     34.02 o 
  -2 -13   7      139.66      149.30     19.11 o 
  -1 -13   7      108.31      101.37     14.20 o 
   0 -13   7       68.98       76.54     16.51 o 
   1 -13   7      255.54      231.81     22.29 o 
   2 -13   7      376.83      424.32     27.91 o 
   3 -13   7      275.10      262.18     25.79 o 
   4 -13   7      319.95      284.65     27.63 o 
   5 -13   7       39.92       35.03     16.40 o 
   6 -13   7      173.13      197.93     28.88 o 
  -9 -12   7      219.30      228.00     41.56 o 
  -8 -12   7      248.75      286.71     33.93 o 
  -7 -12   7      150.56      129.69     37.57 o 
  -6 -12   7      138.12      154.29     24.28 o 
  -5 -12   7     1626.82     1556.59     70.31 o 
  -4 -12   7       85.60       95.76     18.57 o 
  -3 -12   7      652.29      643.77     36.99 o 
  -2 -12   7      673.48      707.48     34.77 o 
  -1 -12   7      313.88      322.56     37.34 o 
   0 -12   7       80.38       78.62     15.57 o 
   1 -12   7      707.06      725.32     38.95 o 
   2 -12   7      920.61      905.94     45.05 o 
   3 -12   7      336.23      338.96     59.04 o 
   4 -12   7      217.81      222.97     24.41 o 
   5 -12   7      228.68      235.28     18.32 o 
   6 -12   7       44.11       42.59     21.41 o 
   7 -12   7      125.58      122.07     38.13 o 
 -10 -11   7       27.88       52.99     38.39 o 
  -9 -11   7       10.48       36.85     24.97 o 
  -8 -11   7      495.43      484.79     31.10 o 
  -7 -11   7      877.29      885.86     49.11 o 
  -6 -11   7      470.83      510.21     34.67 o 
  -5 -11   7      463.36      485.47     61.40 o 
  -4 -11   7      563.43      536.82     34.10 o 
  -3 -11   7      117.64      126.57     17.23 o 
  -2 -11   7      688.67      699.63     36.93 o 
  -1 -11   7     2327.84     2346.18     91.07 o 
   0 -11   7       72.57       74.60     15.60 o 
   1 -11   7       63.40       66.42     14.72 o 
   2 -11   7      103.16       90.80     35.77 o 
   3 -11   7       78.58       88.90     17.82 o 
   4 -11   7      286.91      270.23     25.49 o 
   5 -11   7       10.49       14.98     12.35 o 
   6 -11   7      151.43      162.22     20.57 o 
   7 -11   7       90.85      127.56     37.18 o 
 -10 -10   7       27.86       10.58     34.50 o 
  -9 -10   7      170.25      179.16     29.17 o 
  -8 -10   7      575.91      605.73     33.52 o 
  -7 -10   7      173.32      172.35     21.70 o 
  -6 -10   7      278.49      256.56     30.33 o 
  -5 -10   7     1082.76     1017.94     52.42 o 
  -4 -10   7      210.57      206.70     21.32 o 
  -3 -10   7     1138.64     1122.95     41.17 o 
  -2 -10   7     2018.33     2024.42     80.50 o 
  -1 -10   7      758.66      794.51     42.43 o 
   0 -10   7      138.63      142.14     13.31 o 
   1 -10   7      745.74      780.47     37.13 o 
   2 -10   7      785.52      730.98     38.44 o 
   3 -10   7      137.89      126.26     13.91 o 
   4 -10   7     1322.16     1340.38     48.24 o 
   5 -10   7      510.07      533.66     28.16 o 
   6 -10   7      162.22      156.06     19.79 o 
   7 -10   7       98.75      109.95     35.82 o 
 -10  -9   7      419.65      418.61     29.19 o 
  -9  -9   7      154.74      113.67     22.77 o 
  -8  -9   7      112.99       97.52     20.21 o 
  -7  -9   7      247.39      270.57     21.93 o 
  -6  -9   7       13.15        7.06     13.29 o 
  -5  -9   7     1405.24     1332.68     59.02 o 
  -4  -9   7     1912.81     1880.59     82.46 o 
  -3  -9   7     1056.89     1062.28     44.08 o 
  -2  -9   7      379.39      394.73     20.08 o 
  -1  -9   7      471.55      445.88     28.47 o 
   0  -9   7       44.22       43.31     10.10 o 
   1  -9   7      282.54      231.11     19.83 o 
   2  -9   7      727.02      704.88     34.06 o 
   3  -9   7      459.01      464.62     22.88 o 
   4  -9   7      547.23      561.91     31.68 o 
   5  -9   7      106.00       99.01     16.09 o 
   6  -9   7      224.33      219.88     21.28 o 
   7  -9   7       44.02       48.57     18.40 o 
 -10  -8   7       41.39       25.39     18.61 o 
  -9  -8   7      275.42      261.59     20.51 o 
  -8  -8   7      450.01      424.41     23.59 o 
  -7  -8   7      350.79      325.45     23.92 o 
  -6  -8   7      656.52      612.77     30.62 o 
  -5  -8   7     3346.56     3245.56    103.61 o 
  -4  -8   7       56.08       82.55     16.87 o 
  -3  -8   7      820.78      789.41     32.43 o 
  -2  -8   7      788.83      801.83     29.24 o 
  -1  -8   7      603.06      587.37     40.62 o 
   0  -8   7      270.26      252.66     12.40 o 
   1  -8   7     2357.91     2375.70     76.47 o 
   2  -8   7     2079.78     2080.24     66.89 o 
   3  -8   7      300.84      313.46     21.77 o 
   4  -8   7      551.19      533.05     26.31 o 
   5  -8   7      372.41      328.60     22.29 o 
   6  -8   7      189.22      213.69     20.75 o 
   7  -8   7      308.22      315.58     30.12 o 
   8  -8   7      147.00      172.50     26.29 o 
 -11  -7   7       41.23       76.42     30.33 o 
 -10  -7   7       93.16       74.88     19.67 o 
  -9  -7   7        8.95       17.14     14.45 o 
  -8  -7   7      655.07      629.58     26.83 o 
  -7  -7   7     1793.32     1781.50     54.17 o 
  -6  -7   7      545.55      583.02     23.71 o 
  -5  -7   7      599.62      620.06     29.22 o 
  -4  -7   7     1920.84     1870.46     53.99 o 
  -3  -7   7       88.43       96.55      8.50 o 
  -2  -7   7      976.97      933.95     28.83 o 
  -1  -7   7     3403.91     3419.69    125.99 o 
   0  -7   7      314.33      317.18     18.77 o 
   1  -7   7       88.20      101.49      8.88 o 
   2  -7   7      255.09      254.83     17.25 o 
   3  -7   7      287.32      276.62     17.53 o 
   4  -7   7      423.24      421.52     23.30 o 
   5  -7   7       84.98      114.94     15.66 o 
   6  -7   7      196.88      216.25     16.65 o 
   7  -7   7      145.42      118.18     18.12 o 
   8  -7   7       64.14       43.32     18.88 o 
 -11  -6   7      160.48      145.16     24.80 o 
 -10  -6   7      100.88       76.48     19.62 o 
  -9  -6   7      406.17      380.03     22.73 o 
  -8  -6   7      979.39      990.52     34.64 o 
  -7  -6   7      293.45      252.38     17.27 o 
  -6  -6   7      201.74      172.44     12.96 o 
  -5  -6   7     1528.90     1500.91     45.61 o 
  -4  -6   7      710.32      733.62     24.85 o 
  -3  -6   7     2886.89     2862.82     68.64 o 
  -2  -6   7     4850.63     4838.77    115.10 o 
  -1  -6   7      686.18      700.37     22.58 o 
   0  -6   7      748.19      748.55     32.89 o 
   1  -6   7      490.24      469.64     18.37 o 
   2  -6   7      921.04      941.01     34.36 o 
   3  -6   7      500.84      480.66     19.02 o 
   4  -6   7     2650.79     2663.94     75.31 o 
   5  -6   7      894.79      915.42     31.15 o 
   6  -6   7      110.66      111.44     13.92 o 
   7  -6   7      125.67      110.93     17.96 o 
   8  -6   7       55.22       42.89     18.24 o 
 -11  -5   7      307.85      328.29     59.10 o 
 -10  -5   7      606.97      591.59     36.57 o 
  -9  -5   7      179.82      138.72     16.70 o 
  -8  -5   7      346.38      322.86     19.77 o 
  -7  -5   7      727.35      733.55     27.35 o 
  -6  -5   7      281.56      275.11     16.47 o 
  -5  -5   7     1646.72     1629.92     46.97 o 
  -4  -5   7     2353.23     2371.84     77.18 o 
  -3  -5   7     2002.56     2011.67     52.01 o 
  -2  -5   7      588.37      566.41     21.75 o 
  -1  -5   7     1501.11     1520.37     40.86 o 
   0  -5   7      386.99      353.74     14.08 o 
   1  -5   7      441.53      409.03     16.40 o 
   2  -5   7     1212.33     1198.57     33.17 o 
   3  -5   7      308.33      330.12     15.23 o 
   4  -5   7      660.24      630.94     23.44 o 
   5  -5   7      119.01      134.13     12.82 o 
   6  -5   7      270.37      273.66     19.62 o 
   7  -5   7      104.92       99.93     17.33 o 
   8  -5   7       93.48      107.91     19.23 o 
 -11  -4   7       56.68       47.81     20.54 o 
 -10  -4   7       13.34        1.04     16.12 o 
  -9  -4   7      121.37      122.41     15.95 o 
  -8  -4   7      408.08      389.09     22.94 o 
  -7  -4   7      790.74      759.17     29.69 o 
  -6  -4   7     1072.06     1062.62     35.50 o 
  -5  -4   7     5192.24     5148.25    135.32 o 
  -4  -4   7       64.09       75.70      9.82 o 
  -3  -4   7      630.72      613.37     18.97 o 
  -2  -4   7      309.00      272.55     10.35 o 
  -1  -4   7     1299.28     1315.23     31.45 o 
   0  -4   7      978.75      930.87     27.19 o 
   1  -4   7     4034.80     4042.19    107.02 o 
   2  -4   7     2511.38     2509.33     78.61 o 
   3  -4   7      419.87      400.30     16.78 o 
   4  -4   7      732.59      695.08     25.64 o 
   5  -4   7      621.36      633.06     24.48 o 
   6  -4   7      248.35      245.22     19.04 o 
   7  -4   7      734.97      752.39     34.07 o 
   8  -4   7      233.65      299.49     23.41 o 
 -11  -3   7      122.60      114.09     21.63 o 
 -10  -3   7      341.31      343.17     24.07 o 
  -9  -3   7       50.63       31.84     13.38 o 
  -8  -3   7      605.25      597.25     27.72 o 
  -7  -3   7     2760.61     2784.92     81.15 o 
  -6  -3   7      612.38      638.78     25.22 o 
  -5  -3   7      586.42      584.71     22.68 o 
  -4  -3   7     2860.43     2938.82     93.59 o 
  -3  -3   7      367.28      377.46     13.29 o 
  -2  -3   7     1162.06     1083.04     28.15 o 
  -1  -3   7     2639.46     2675.55     64.35 o 
   0  -3   7      839.64      872.60     25.74 o 
   1  -3   7       89.19       90.77      6.43 o 
   2  -3   7      951.71      977.75     30.53 o 
   3  -3   7      452.21      473.20     18.62 o 
   4  -3   7      472.79      478.96     19.86 o 
   5  -3   7      189.63      174.86     13.48 o 
   6  -3   7      227.11      236.14     18.62 o 
   7  -3   7      214.75      193.71     28.12 o 
   8  -3   7       51.60       45.77     16.88 o 
 -11  -2   7      138.38      136.07     29.17 o 
 -10  -2   7      237.85      229.59     22.66 o 
  -9  -2   7      506.26      504.39     23.65 o 
  -8  -2   7     1229.95     1273.87     40.89 o 
  -7  -2   7      214.22      196.81     15.31 o 
  -6  -2   7      451.65      415.09     18.65 o 
  -5  -2   7     1546.60     1508.27     45.33 o 
  -4  -2   7     1269.32     1235.62     37.33 o 
  -3  -2   7     5994.10     6030.93    143.80 o 
  -2  -2   7     6505.18     6573.61    154.43 o 
  -1  -2   7      272.16      260.50     10.17 o 
   0  -2   7      684.50      708.84     19.50 o 
   1  -2   7     1196.19     1221.34     29.97 o 
   2  -2   7      811.27      793.31     24.33 o 
   3  -2   7      947.66      921.69     29.89 o 
   4  -2   7     4270.58     4254.18    118.91 o 
   5  -2   7     1113.47     1127.44     41.13 o 
   6  -2   7       16.46       24.09     13.24 o 
   7  -2   7      204.94      200.06     18.92 o 
   8  -2   7       70.83       86.87     21.01 o 
 -11  -1   7      255.48      231.36     32.89 o 
 -10  -1   7      672.13      690.45     40.28 o 
  -9  -1   7      111.32       87.03     18.46 o 
  -8  -1   7      453.63      448.03     22.22 o 
  -7  -1   7     2132.45     2141.11     61.03 o 
  -6  -1   7      611.38      613.82     24.51 o 
  -5  -1   7      920.62      902.16     27.63 o 
  -4  -1   7     2630.90     2523.30     55.90 o 
  -3  -1   7     1766.76     1767.12     51.02 o 
  -2  -1   7      820.52      741.17     20.58 o 
  -1  -1   7     1940.89     1986.06     50.04 o 
   0  -1   7      904.52      967.30     24.78 o 
   1  -1   7      254.15      241.49     11.19 o 
   2  -1   7     1774.12     1794.49     45.78 o 
   3  -1   7      316.67      306.50     12.89 o 
   4  -1   7      534.75      528.40     23.39 o 
   5  -1   7      149.89      147.35     14.35 o 
   6  -1   7      267.75      285.72     19.36 o 
   7  -1   7      198.20      199.82     18.12 o 
   8  -1   7       83.67       93.34     20.92 o 
   9  -1   7       76.92       81.35     29.35 o 
 -11   0   7       56.44       58.90     25.85 o 
 -10   0   7        2.20       -7.58     18.16 o 
  -9   0   7       25.62       26.15     12.95 o 
  -8   0   7      361.98      336.70     24.74 o 
  -7   0   7     1089.26     1062.14     34.74 o 
  -6   0   7     1205.46     1204.68     37.68 o 
  -5   0   7     5764.64     5743.77    123.70 o 
  -4   0   7      110.08      105.33      6.77 o 
  -3   0   7      527.88      504.99     16.13 o 
  -2   0   7      323.13      282.10     11.52 o 
  -1   0   7     1541.04     1626.50     40.04 o 
   0   0   7     1969.46     1893.10     38.86 o 
   1   0   7     4628.08     4736.93     95.22 o 
   2   0   7     2514.66     2462.15     59.34 o 
   3   0   7      680.03      631.66     17.29 o 
   4   0   7      563.51      568.63     24.99 o 
   5   0   7      775.85      799.83     31.37 o 
   6   0   7      232.48      231.49     17.13 o 
   7   0   7     1035.11     1122.90     53.48 o 
   8   0   7      273.46      321.80     27.96 o 
   9   0   7       48.47       55.26     27.23 o 
 -11   1   7      216.63      193.15     29.17 o 
 -10   1   7      588.11      572.42     37.17 o 
  -9   1   7      133.55      131.83     32.06 o 
  -8   1   7      577.22      569.42     22.15 o 
  -7   1   7     1960.81     2011.29     59.35 o 
  -6   1   7      697.25      696.29     19.09 o 
  -5   1   7      838.15      843.93     20.35 o 
  -4   1   7     2556.43     2453.81     47.38 o 
  -3   1   7     1862.73     1903.64     36.12 o 
  -2   1   7      831.41      787.84     18.81 o 
  -1   1   7     2137.41     2129.04     45.71 o 
   0   1   7      913.17      927.82     18.99 o 
   1   1   7      245.49      245.39      7.37 o 
   2   1   7     1551.55     1557.35     37.23 o 
   3   1   7      344.20      335.62     12.53 o 
   4   1   7      515.28      531.19     20.10 o 
   5   1   7      181.60      178.77     14.12 o 
   6   1   7      276.04      309.02     24.40 o 
   7   1   7      191.12      210.38     35.64 o 
   8   1   7       62.38       44.56     19.22 o 
   9   1   7       62.05       88.55     21.11 o 
 -10   2   7      233.96      223.05     26.41 o 
  -9   2   7      487.84      445.01     29.93 o 
  -8   2   7     1186.79     1238.20     46.36 o 
  -7   2   7      253.77      227.88     12.07 o 
  -6   2   7      414.52      385.74     12.82 o 
  -5   2   7     1560.30     1537.58     32.99 o 
  -4   2   7     1239.25     1256.60     25.19 o 
  -3   2   7     5920.93     6028.51    111.83 o 
  -2   2   7     6365.93     6402.87    119.32 o 
  -1   2   7      381.60      379.25     10.54 o 
   0   2   7      685.37      722.44     16.31 o 
   1   2   7     1084.08     1095.39     24.48 o 
   2   2   7      835.68      840.08     20.20 o 
   3   2   7      943.44      976.22     23.56 o 
   4   2   7     4261.07     4449.35    134.21 o 
   5   2   7     1055.00     1115.08     40.49 o 
   6   2   7       34.94       36.33     14.93 o 
   7   2   7      205.60      218.68     22.43 o 
   8   2   7       83.16       75.86     15.21 o 
 -10   3   7      410.68      409.31     48.37 o 
  -9   3   7       52.57       64.12     15.47 o 
  -8   3   7      445.23      413.57     27.77 o 
  -7   3   7     2929.75     2915.78     71.04 o 
  -6   3   7      572.34      594.37     15.94 o 
  -5   3   7      626.69      599.31     17.51 o 
  -4   3   7     2939.22     2905.34     59.07 o 
  -3   3   7      334.72      357.85      9.31 o 
  -2   3   7     1056.81     1054.85     22.74 o 
  -1   3   7     2515.68     2544.72     55.97 o 
   0   3   7      774.45      824.55     20.14 o 
   1   3   7      132.49      131.24      6.80 o 
   2   3   7     1162.95     1153.61     28.27 o 
   3   3   7      474.74      473.74     15.71 o 
   4   3   7      468.81      517.31     18.92 o 
   5   3   7      198.34      204.68     15.23 o 
   6   3   7      209.59      249.75     17.99 o 
   7   3   7      225.19      253.51     29.53 o 
   8   3   7       69.58       50.57     18.39 o 
 -10   4   7       23.60       24.97     29.03 o 
  -9   4   7       77.91       97.59     29.65 o 
  -8   4   7      385.77      366.98     39.07 o 
  -7   4   7      856.79      849.26     22.62 o 
  -6   4   7     1078.15     1103.80     27.12 o 
  -5   4   7     4940.22     4824.14    106.45 o 
  -4   4   7      110.71      119.89      7.60 o 
  -3   4   7      678.88      638.01     18.14 o 
  -2   4   7      244.57      211.84      8.25 o 
  -1   4   7     1110.15     1095.80     24.55 o 
   0   4   7      954.48      884.71     21.40 o 
   1   4   7     4039.65     3991.57     79.97 o 
   2   4   7     2425.58     2396.63     53.83 o 
   3   4   7      399.59      406.39     14.67 o 
   4   4   7      761.64      757.08     24.50 o 
   5   4   7      599.08      634.14     27.02 o 
   6   4   7      246.21      266.92     15.06 o 
   7   4   7      713.85      715.58     60.51 o 
   8   4   7      256.30      307.66     44.10 o 
  -9   5   7      186.86      139.71     33.29 o 
  -8   5   7      414.49      394.08     22.03 o 
  -7   5   7      668.65      653.99     22.26 o 
  -6   5   7      320.58      320.81     14.06 o 
  -5   5   7     1487.22     1499.94     39.71 o 
  -4   5   7     2452.78     2386.75     58.27 o 
  -3   5   7     2141.56     2170.99     51.52 o 
  -2   5   7      512.17      504.04     14.09 o 
  -1   5   7     1816.81     1803.70     38.23 o 
   0   5   7      378.13      378.13     12.41 o 
   1   5   7      530.65      524.85     13.86 o 
   2   5   7      977.38      975.99     25.13 o 
   3   5   7      319.90      316.73     12.80 o 
   4   5   7      624.43      671.33     20.54 o 
   5   5   7      145.84      151.80     10.71 o 
   6   5   7      279.02      298.07     25.98 o 
   7   5   7       97.44      132.92     22.76 o 
   8   5   7       85.21       59.12     32.97 o 
  -9   6   7      397.26      402.34     59.67 o 
  -8   6   7      888.56      894.47     62.20 o 
  -7   6   7      369.20      349.20     15.26 o 
  -6   6   7      121.31      107.18      9.56 o 
  -5   6   7     1565.59     1535.31     39.51 o 
  -4   6   7      675.61      697.68     20.68 o 
  -3   6   7     2775.70     2694.98     66.80 o 
  -2   6   7     4670.45     4720.74    102.24 o 
  -1   6   7      995.62     1017.63     34.57 o 
   0   6   7      743.60      724.42     20.33 o 
   1   6   7      378.28      378.63     12.41 o 
   2   6   7      942.44      922.16     25.63 o 
   3   6   7      464.84      476.12     18.81 o 
   4   6   7     2618.88     2625.50     71.95 o 
   5   6   7      791.10      819.57     43.04 o 
   6   6   7      138.59      148.63     22.59 o 
   7   6   7      138.76      170.31     24.01 o 
  -9   7   7       27.46       26.21     14.80 o 
  -8   7   7      547.27      540.26     24.19 o 
  -7   7   7     1842.86     1779.81     52.52 o 
  -6   7   7      549.25      559.26     19.59 o 
  -5   7   7      633.80      662.14     31.60 o 
  -4   7   7     1957.33     1875.97     46.90 o 
  -3   7   7       54.48       59.06      6.50 o 
  -2   7   7      965.46      944.29     25.33 o 
  -1   7   7     3253.10     3266.26    103.48 o 
   0   7   7      273.52      270.71     11.04 o 
   1   7   7       93.94       98.45      7.37 o 
   2   7   7      387.43      411.62     14.07 o 
   3   7   7      344.59      345.56     15.69 o 
   4   7   7      420.03      433.16     19.19 o 
   5   7   7      111.26      126.22     12.40 o 
   6   7   7      180.76      182.17     23.46 o 
   7   7   7      144.79      161.05     23.49 o 
 -10   8   7       71.88       78.76     31.44 o 
  -9   8   7      181.17      198.36     20.10 o 
  -8   8   7      490.33      501.87     23.57 o 
  -7   8   7      408.09      416.58     19.84 o 
  -6   8   7      656.23      649.27     21.42 o 
  -5   8   7     3225.57     3123.38     76.67 o 
  -4   8   7      124.37      135.70      8.74 o 
  -3   8   7      877.70      859.87     23.74 o 
  -2   8   7      600.28      609.91     18.99 o 
  -1   8   7      465.26      429.41     14.01 o 
   0   8   7      241.54      231.03      9.60 o 
   1   8   7     2334.42     2314.45     57.17 o 
   2   8   7     1968.69     1947.28     49.84 o 
   3   8   7      392.01      415.44     17.23 o 
   4   8   7      555.37      559.50     21.87 o 
   5   8   7      386.88      399.22     19.06 o 
   6   8   7      190.65      175.74     23.05 o 
   7   8   7      296.27      340.07     57.30 o 
   8   8   7      145.60      197.63     39.40 o 
 -10   9   7      376.81      462.87     49.22 o 
  -9   9   7      147.97      168.40     19.67 o 
  -8   9   7      143.11      147.37     14.73 o 
  -7   9   7      249.43      249.70     16.12 o 
  -6   9   7        8.85       10.25      8.20 o 
  -5   9   7     1295.86     1249.20     34.32 o 
  -4   9   7     2068.35     2065.83     50.96 o 
  -3   9   7     1097.04     1111.34     29.60 o 
  -2   9   7      340.23      341.16     13.51 o 
  -1   9   7      641.30      615.41     18.00 o 
   0   9   7       34.04       30.39      5.51 o 
   1   9   7      309.18      280.91     11.96 o 
   2   9   7      538.64      539.57     19.07 o 
   3   9   7      432.84      414.65     18.46 o 
   4   9   7      545.69      563.10     22.33 o 
   5   9   7      122.05      127.56     13.13 o 
   6   9   7      238.93      284.79     26.87 o 
   7   9   7       30.21       37.11     22.22 o 
   8   9   7       74.45       58.15     33.97 o 
 -10  10   7       22.16       41.96     22.50 o 
  -9  10   7      181.29      165.01     19.36 o 
  -8  10   7      512.09      516.89     25.12 o 
  -7  10   7      218.46      227.57     15.53 o 
  -6  10   7      201.36      209.30     12.79 o 
  -5  10   7     1185.15     1148.36     31.32 o 
  -4  10   7      191.03      196.38     10.71 o 
  -3  10   7     1074.53     1078.11     29.45 o 
  -2  10   7     1945.15     1914.33     48.29 o 
  -1  10   7     1047.87     1052.37     27.34 o 
   0  10   7      152.72      158.51      8.37 o 
   1  10   7      658.59      665.89     20.75 o 
   2  10   7      786.92      770.36     22.97 o 
   3  10   7       86.04       79.70     10.56 o 
   4  10   7     1261.19     1242.68     39.27 o 
   5  10   7      461.94      499.07     22.90 o 
   6  10   7      187.73      184.40     24.13 o 
   7  10   7      125.34      149.97     33.70 o 
 -10  11   7       27.76       31.64     30.22 o 
  -9  11   7       24.11       27.37     16.49 o 
  -8  11   7      471.54      463.37     23.66 o 
  -7  11   7      845.18      833.50     30.92 o 
  -6  11   7      444.82      418.27     20.49 o 
  -5  11   7      472.00      515.47     23.17 o 
  -4  11   7      618.20      585.49     19.53 o 
  -3  11   7      103.74      100.56      8.66 o 
  -2  11   7      736.12      719.40     21.59 o 
  -1  11   7     2204.06     2228.93     55.87 o 
   0  11   7       69.31       75.05      7.06 o 
   1  11   7       68.31       61.87      7.87 o 
   2  11   7      123.23      120.18      9.59 o 
   3  11   7       87.39       90.12     10.89 o 
   4  11   7      286.40      286.79     16.61 o 
   5  11   7        9.83       11.39     11.78 o 
   6  11   7      151.22      173.72     19.69 o 
   7  11   7       80.05      100.38     32.87 o 
  -9  12   7      146.86      169.11     20.45 o 
  -8  12   7      307.11      304.58     19.70 o 
  -7  12   7      173.03      163.13     16.43 o 
  -6  12   7      142.77      162.33     13.74 o 
  -5  12   7     1645.79     1551.62     41.35 o 
  -4  12   7      157.89      150.07     10.45 o 
  -3  12   7      709.85      698.58     21.59 o 
  -2  12   7      566.61      576.45     19.28 o 
  -1  12   7      243.16      260.12     12.49 o 
   0  12   7       64.01       74.00      9.59 o 
   1  12   7      711.47      722.24     22.16 o 
   2  12   7      856.56      857.25     25.92 o 
   3  12   7      425.72      428.28     19.23 o 
   4  12   7      206.51      209.17     15.22 o 
   5  12   7      262.57      263.67     17.60 o 
   6  12   7       51.12       60.28     14.72 o 
   7  12   7      129.21      129.76     33.42 o 
  -9  13   7       73.27       64.53     20.95 o 
  -8  13   7       94.13      109.37     17.66 o 
  -7  13   7      195.96      203.49     16.31 o 
  -6  13   7      100.28       88.92     12.59 o 
  -5  13   7      551.99      524.34     22.84 o 
  -4  13   7     1000.93     1029.17     29.63 o 
  -3  13   7      549.54      558.86     19.38 o 
  -2  13   7      143.96      145.67     10.02 o 
  -1  13   7      125.40      124.49      9.35 o 
   0  13   7       54.04       63.10      8.40 o 
   1  13   7      219.33      211.82     12.89 o 
   2  13   7      292.61      277.85     14.24 o 
   3  13   7      254.47      272.83     15.99 o 
   4  13   7      344.18      339.49     18.54 o 
   5  13   7       54.95       59.59     14.23 o 
   6  13   7      188.76      208.24     20.41 o 
  -8  14   7      225.95      225.05     20.85 o 
  -7  14   7      139.32      128.74     15.26 o 
  -6  14   7      202.90      204.45     15.62 o 
  -5  14   7      717.84      675.85     25.67 o 
  -4  14   7       23.75       18.25      8.70 o 
  -3  14   7      393.96      403.60     16.75 o 
  -2  14   7      421.73      429.21     16.96 o 
  -1  14   7      663.40      640.89     20.16 o 
   0  14   7       72.36       68.40      9.00 o 
   1  14   7      610.03      587.50     23.00 o 
   2  14   7      408.91      404.23     17.02 o 
   3  14   7       48.44       57.15     11.80 o 
   4  14   7      489.65      494.21     22.84 o 
   5  14   7      244.48      269.93     18.90 o 
   6  14   7      117.99       88.61     21.68 o 
  -8  15   7      191.67      177.77     23.02 o 
  -7  15   7      474.60      454.90     25.98 o 
  -6  15   7      252.11      232.08     16.68 o 
  -5  15   7      232.12      218.40     15.24 o 
  -4  15   7      150.28      129.98     11.51 o 
  -3  15   7      142.53      133.46     10.96 o 
  -2  15   7      440.56      452.28     17.67 o 
  -1  15   7      759.28      777.55     24.65 o 
   0  15   7       37.41       22.60      8.53 o 
   1  15   7       53.83       50.00      9.90 o 
   2  15   7       23.10       23.13     10.07 o 
   3  15   7       60.12       69.22     12.43 o 
   4  15   7      133.28      130.88     14.68 o 
   5  15   7       28.44       30.59     14.19 o 
  -7  16   7       68.75       51.89     17.83 o 
  -6  16   7       27.47       36.12     14.19 o 
  -5  16   7      604.25      563.95     23.79 o 
  -4  16   7      185.83      171.74     12.60 o 
  -3  16   7      407.20      416.48     17.62 o 
  -2  16   7      320.53      321.72     15.74 o 
  -1  16   7      118.50      123.10     11.06 o 
   0  16   7        1.05        7.26      8.75 o 
   1  16   7      129.99      134.51     12.25 o 
   2  16   7      208.10      226.01     15.12 o 
   3  16   7      208.36      229.23     19.12 o 
   4  16   7      121.39      140.34     15.63 o 
   5  16   7      131.84      152.41     22.14 o 
  -7  17   7      158.69      140.30     27.04 o 
  -6  17   7       59.56       21.27     16.06 o 
  -5  17   7      165.76      165.61     21.80 o 
  -4  17   7      293.62      284.69     17.20 o 
  -3  17   7      279.13      250.43     14.20 o 
  -2  17   7       45.64       48.89     10.14 o 
  -1  17   7       51.42       36.02      9.78 o 
   0  17   7       67.08       84.96     10.64 o 
   1  17   7       69.44       61.43      9.47 o 
   2  17   7      219.71      235.26     17.46 o 
   3  17   7       67.98       78.29     14.94 o 
   4  17   7      158.50      184.56     21.71 o 
  -6  18   7       89.24      105.66     42.35 o 
  -5  18   7      271.40      252.05     21.30 o 
  -4  18   7       13.76       19.73     12.68 o 
  -3  18   7      108.54       98.43     12.61 o 
  -2  18   7       69.35       59.23     11.70 o 
  -1  18   7      297.82      267.36     15.85 o 
   0  18   7       68.03       67.97     11.65 o 
   1  18   7      275.94      276.74     15.01 o 
   2  18   7      213.63      223.95     19.74 o 
   3  18   7       50.89       69.54     16.72 o 
  -5  19   7      104.13      105.20     17.57 o 
  -4  19   7       78.71       98.45     16.03 o 
  -3  19   7      146.12      130.84     16.27 o 
  -2  19   7      181.03      179.78     14.57 o 
  -1  19   7      197.11      209.26     15.18 o 
   0  19   7       16.86        3.83     11.08 o 
   1  19   7       45.45       50.23     14.55 o 
   2  19   7       35.30       39.63     25.47 o 
  -3  20   7      156.51      163.03     18.22 o 
  -2  20   7      108.89       94.69     15.84 o 
  -1  20   7       35.81       39.79     20.09 o 
   0  20   7       52.08       49.66     14.34 o 
   1  20   7       17.94       19.51     14.46 o 
  -4 -18   8       34.24       94.79     37.02 o 
  -3 -18   8      120.23      122.94     26.58 o 
  -2 -18   8      203.23      218.15     40.83 o 
  -1 -18   8      267.94      300.49     46.52 o 
   0 -18   8      168.03      149.57     37.32 o 
   1 -18   8       66.46       61.55     34.69 o 
   2 -18   8      112.67       71.09     36.02 o 
  -5 -17   8      275.12      257.90     30.76 o 
  -4 -17   8       26.09       54.21     23.43 o 
  -3 -17   8      201.34      258.17     28.58 o 
  -2 -17   8      472.54      512.48     37.27 o 
  -1 -17   8      139.73      136.31     35.18 o 
   0 -17   8       12.31       15.58     30.22 o 
   1 -17   8       69.56       80.26     33.62 o 
   2 -17   8       60.38       40.68     33.62 o 
   3 -17   8       76.97       64.65     36.41 o 
  -6 -16   8       46.79      108.76     38.26 o 
  -5 -16   8      371.69      426.27     34.00 o 
  -4 -16   8      569.67      604.31     40.92 o 
  -3 -16   8      261.94      290.30     28.26 o 
  -2 -16   8      169.55      163.76     19.34 o 
  -1 -16   8      213.00      209.01     25.50 o 
   0 -16   8       23.37       22.31     18.47 o 
   1 -16   8      165.03      171.59     24.38 o 
   2 -16   8      321.02      292.89     42.62 o 
   3 -16   8      115.97      122.42     36.46 o 
  -6 -15   8      340.59      397.23     50.10 o 
  -5 -15   8      166.09      211.48     25.94 o 
  -4 -15   8      530.03      620.71     39.84 o 
  -3 -15   8       53.08       66.38     20.05 o 
  -2 -15   8      210.12      195.28     24.67 o 
  -1 -15   8       89.52       92.48     20.09 o 
   0 -15   8      668.64      696.14     41.37 o 
   1 -15   8      621.27      582.06     37.95 o 
   2 -15   8      167.68      183.74     24.83 o 
   3 -15   8      111.16       97.76     34.39 o 
   4 -15   8      147.70       99.91     35.39 o 
  -7 -14   8      333.36      358.55     51.37 o 
  -6 -14   8      215.45      253.70     41.38 o 
  -5 -14   8      242.18      277.73     28.41 o 
  -4 -14   8       35.07       40.51     19.51 o 
  -3 -14   8      655.77      648.67     42.16 o 
  -2 -14   8      273.84      278.89     25.35 o 
  -1 -14   8      555.74      543.73     36.45 o 
   0 -14   8      518.41      534.36     34.99 o 
   1 -14   8      358.59      324.29     69.73 o 
   2 -14   8      128.11      128.97     22.58 o 
   3 -14   8      150.67      136.95     29.04 o 
   4 -14   8      112.20      108.35     35.05 o 
   5 -14   8       69.12       67.47     24.77 o 
  -8 -13   8       56.46       70.78     39.91 o 
  -7 -13   8       44.56       37.26     24.65 o 
  -6 -13   8      174.35      167.67     36.93 o 
  -5 -13   8      456.24      468.93     46.59 o 
  -4 -13   8      104.78      103.21     19.99 o 
  -3 -13   8      442.42      481.64     31.19 o 
  -2 -13   8     1484.99     1517.89     68.70 o 
  -1 -13   8      461.04      486.62     26.71 o 
   0 -13   8       34.25       34.39     15.96 o 
   1 -13   8       43.57       49.33     17.05 o 
   2 -13   8       82.98      105.05     19.72 o 
   3 -13   8      267.05      256.45     26.77 o 
   4 -13   8      640.81      609.00     39.47 o 
   5 -13   8      100.83       97.67     23.65 o 
   6 -13   8      242.91      246.67     40.82 o 
  -9 -12   8      201.59      199.59     42.67 o 
  -8 -12   8      318.64      289.65     56.47 o 
  -7 -12   8       82.61       66.39     44.33 o 
  -6 -12   8      114.87      130.95     24.76 o 
  -5 -12   8      889.60      789.75     61.10 o 
  -4 -12   8     1113.61     1054.51     54.20 o 
  -3 -12   8      361.27      351.18     26.81 o 
  -2 -12   8      266.15      269.56     24.25 o 
  -1 -12   8      922.61      898.73     45.14 o 
   0 -12   8       19.66       19.08     13.95 o 
   1 -12   8      228.52      201.47     21.36 o 
   2 -12   8      286.61      300.10     25.80 o 
   3 -12   8      164.43      169.41     22.55 o 
   4 -12   8       82.62       83.02     20.09 o 
   5 -12   8      130.80      166.96     16.89 o 
   6 -12   8       31.20       40.73     23.46 o 
  -9 -11   8       49.74       32.90     26.86 o 
  -8 -11   8      331.80      338.64     27.33 o 
  -7 -11   8      168.52      147.65     27.62 o 
  -6 -11   8      553.34      560.40     54.36 o 
  -5 -11   8      633.58      643.83     61.48 o 
  -4 -11   8      806.46      758.92     42.22 o 
  -3 -11   8      164.19      171.84     20.16 o 
  -2 -11   8      452.04      415.74     32.48 o 
  -1 -11   8       44.12       56.98     15.88 o 
   0 -11   8     1097.47     1150.78     53.49 o 
   1 -11   8     1479.80     1461.39     65.28 o 
   2 -11   8      645.53      634.38     36.87 o 
   3 -11   8       71.60       63.84     17.87 o 
   4 -11   8      257.56      267.00     20.39 o 
   5 -11   8       58.92       50.18     26.13 o 
   6 -11   8      245.56      211.74     27.96 o 
 -10 -10   8      116.71      119.45     40.24 o 
  -9 -10   8       56.92       80.17     26.78 o 
  -8 -10   8      427.25      452.49     30.02 o 
  -7 -10   8      427.01      441.68     28.27 o 
  -6 -10   8      171.35      156.56     24.28 o 
  -5 -10   8      380.58      360.71     30.52 o 
  -4 -10   8      310.74      280.69     19.51 o 
  -3 -10   8     2062.76     2096.96     88.19 o 
  -2 -10   8      296.93      289.29     33.17 o 
  -1 -10   8      686.87      727.82     37.54 o 
   0 -10   8      444.16      433.70     23.14 o 
   1 -10   8      937.77      876.21     41.21 o 
   2 -10   8      190.03      153.71     20.03 o 
   3 -10   8       65.74       66.94     13.41 o 
   4 -10   8      248.34      240.12     19.53 o 
   5 -10   8      134.61      143.61     18.35 o 
   6 -10   8      136.00      122.74     19.87 o 
   7 -10   8       25.93       26.52     44.57 o 
 -10  -9   8      184.45      173.60     26.67 o 
  -9  -9   8      672.92      689.87     31.12 o 
  -8  -9   8      101.84      126.96     20.91 o 
  -7  -9   8      236.69      240.97     22.14 o 
  -6  -9   8       66.26       48.50     15.71 o 
  -5  -9   8      776.80      756.16     60.66 o 
  -4  -9   8      175.00      156.22     15.86 o 
  -3  -9   8      881.50      872.52     42.34 o 
  -2  -9   8     3008.48     3046.37    120.16 o 
  -1  -9   8      760.35      783.14     38.18 o 
   0  -9   8        8.07        6.78      9.87 o 
   1  -9   8       96.52       94.51     11.57 o 
   2  -9   8      120.87      117.01     12.83 o 
   3  -9   8      512.56      508.47     25.29 o 
   4  -9   8     1100.41     1095.59     42.24 o 
   5  -9   8      186.68      205.03     23.66 o 
   6  -9   8      459.24      480.24     29.24 o 
   7  -9   8      110.54       87.57     24.66 o 
 -10  -8   8      186.06      209.91     23.58 o 
  -9  -8   8      183.51      165.53     18.43 o 
  -8  -8   8      745.34      775.08     31.53 o 
  -7  -8   8      230.09      229.97     17.15 o 
  -6  -8   8      490.94      496.46     28.56 o 
  -5  -8   8     1900.24     1919.34     63.44 o 
  -4  -8   8     1111.83     1122.16     44.62 o 
  -3  -8   8      531.94      508.70     25.59 o 
  -2  -8   8      483.13      458.01     28.98 o 
  -1  -8   8     2481.10     2475.34     80.64 o 
   0  -8   8       97.42       92.82      9.29 o 
   1  -8   8      234.69      224.68     14.70 o 
   2  -8   8      266.21      277.18     17.51 o 
   3  -8   8      151.44      175.83     15.37 o 
   4  -8   8      133.65      141.66     16.09 o 
   5  -8   8      103.21      122.45     17.04 o 
   6  -8   8       55.14       45.63     22.10 o 
   7  -8   8      193.47      198.54     21.19 o 
 -10  -7   8       64.49       62.40     19.20 o 
  -9  -7   8      103.84       91.54     16.91 o 
  -8  -7   8      441.18      418.51     22.21 o 
  -7  -7   8      263.46      250.39     16.82 o 
  -6  -7   8      839.94      836.11     30.78 o 
  -5  -7   8     1081.97     1072.90     34.56 o 
  -4  -7   8      928.38      917.82     27.58 o 
  -3  -7   8      358.62      346.16     14.70 o 
  -2  -7   8     1249.98     1194.77     41.10 o 
  -1  -7   8       42.56       44.37      9.02 o 
   0  -7   8     1771.51     1755.31     51.08 o 
   1  -7   8     2688.84     2633.47     82.28 o 
   2  -7   8      785.98      786.46     31.30 o 
   3  -7   8       27.33       45.54     11.29 o 
   4  -7   8      482.54      487.70     26.22 o 
   5  -7   8      122.39      121.38     16.32 o 
   6  -7   8      383.68      395.23     25.67 o 
   7  -7   8      350.54      355.30     25.01 o 
   8  -7   8      109.31      103.65     31.95 o 
 -11  -6   8      486.63      458.50     34.56 o 
 -10  -6   8      282.19      305.31     28.81 o 
  -9  -6   8      208.62      196.02     18.76 o 
  -8  -6   8      554.93      596.79     26.03 o 
  -7  -6   8      458.62      439.00     22.47 o 
  -6  -6   8      130.52      115.13     12.48 o 
  -5  -6   8      500.62      484.86     21.93 o 
  -4  -6   8     1116.16     1104.62     29.84 o 
  -3  -6   8     4228.59     4245.90    104.16 o 
  -2  -6   8      418.81      412.50     14.68 o 
  -1  -6   8      603.18      615.79     22.52 o 
   0  -6   8      112.10      111.95      9.46 o 
   1  -6   8     1576.26     1553.06     39.32 o 
   2  -6   8      406.06      379.80     17.15 o 
   3  -6   8       59.85       77.70      9.60 o 
   4  -6   8      428.45      451.79     20.27 o 
   5  -6   8      195.05      239.33     15.85 o 
   6  -6   8      201.27      207.80     19.09 o 
   7  -6   8       28.09       28.76     17.18 o 
   8  -6   8        8.46       23.91     22.17 o 
 -11  -5   8       58.78       76.87     22.38 o 
 -10  -5   8      216.00      196.47     22.47 o 
  -9  -5   8      736.47      720.86     30.21 o 
  -8  -5   8      128.29      148.05     15.55 o 
  -7  -5   8      263.75      270.56     17.65 o 
  -6  -5   8      335.39      341.69     18.58 o 
  -5  -5   8     1249.36     1191.99     37.53 o 
  -4  -5   8      269.85      246.12     12.40 o 
  -3  -5   8     1550.30     1576.73     41.39 o 
  -2  -5   8     3782.40     3905.85     94.73 o 
  -1  -5   8      854.97      860.37     25.51 o 
   0  -5   8       63.51       61.43      7.75 o 
   1  -5   8      194.53      193.93      9.77 o 
   2  -5   8      225.03      226.88     12.61 o 
   3  -5   8      402.68      408.00     17.19 o 
   4  -5   8     1519.56     1514.73     45.54 o 
   5  -5   8      375.00      394.62     23.74 o 
   6  -5   8      491.30      464.37     26.25 o 
   7  -5   8      274.19      291.88     23.04 o 
   8  -5   8       72.41       40.72     22.39 o 
 -11  -4   8       18.88        9.97     20.15 o 
 -10  -4   8      116.17      106.65     19.08 o 
  -9  -4   8      275.15      247.25     18.69 o 
  -8  -4   8      823.92      788.72     30.31 o 
  -7  -4   8      535.34      553.90     23.79 o 
  -6  -4   8     1966.68     2010.30     61.13 o 
  -5  -4   8     2536.05     2579.78     71.57 o 
  -4  -4   8     1239.51     1249.08     35.47 o 
  -3  -4   8      571.77      552.34     18.08 o 
  -2  -4   8     1917.89     1859.83     46.83 o 
  -1  -4   8     3839.29     3772.52     91.32 o 
   0  -4   8      227.35      235.57     11.45 o 
   1  -4   8      458.95      453.39     14.82 o 
   2  -4   8      254.52      246.75     12.67 o 
   3  -4   8      345.79      356.32     16.88 o 
   4  -4   8      221.08      209.06     13.55 o 
   5  -4   8      138.69      121.87     14.92 o 
   6  -4   8       80.64       89.24     15.34 o 
   7  -4   8      149.44      159.13     19.50 o 
   8  -4   8       37.12       66.04     22.08 o 
 -11  -3   8      113.30      105.09     21.68 o 
 -10  -3   8       66.02       47.38     16.64 o 
  -9  -3   8      255.95      271.83     19.17 o 
  -8  -3   8      375.31      375.05     19.74 o 
  -7  -3   8      238.28      231.05     15.86 o 
  -6  -3   8     1171.88     1146.41     37.29 o 
  -5  -3   8     1093.40     1095.55     37.01 o 
  -4  -3   8     1083.31     1049.41     31.77 o 
  -3  -3   8      645.11      634.46     20.20 o 
  -2  -3   8     2846.41     2801.99     66.43 o 
  -1  -3   8      246.60      254.06      9.94 o 
   0  -3   8     2102.07     2188.94     60.69 o 
   1  -3   8     3083.72     3122.75     72.61 o 
   2  -3   8      393.00      405.60     16.50 o 
   3  -3   8      172.11      184.72     13.73 o 
   4  -3   8      771.66      746.01     32.17 o 
   5  -3   8      350.63      316.74     20.05 o 
   6  -3   8      378.66      385.52     23.25 o 
   7  -3   8      461.98      459.41     27.19 o 
   8  -3   8      209.13      189.55     33.33 o 
 -11  -2   8      616.04      604.56     50.74 o 
 -10  -2   8      508.97      519.30     28.36 o 
  -9  -2   8      373.04      374.03     21.47 o 
  -8  -2   8      839.68      837.38     30.35 o 
  -7  -2   8      455.28      452.25     21.43 o 
  -6  -2   8      101.07       98.30     11.15 o 
  -5  -2   8      823.82      823.29     24.72 o 
  -4  -2   8     1373.16     1337.93     37.88 o 
  -3  -2   8     6054.56     6147.29    146.51 o 
  -2  -2   8      565.58      584.93     17.51 o 
  -1  -2   8     1057.33     1079.82     28.87 o 
   0  -2   8      109.12      117.32      6.90 o 
   1  -2   8     1701.65     1709.05     39.28 o 
   2  -2   8     1235.73     1255.23     33.11 o 
   3  -2   8       51.07       58.41      8.34 o 
   4  -2   8      402.53      399.93     21.71 o 
   5  -2   8       79.23       75.40     16.86 o 
   6  -2   8      184.26      200.32     18.25 o 
   7  -2   8        7.25       20.35     15.43 o 
   8  -2   8       14.33       30.67     20.69 o 
 -11  -1   8       60.57       61.61     26.21 o 
 -10  -1   8      129.60      112.49     17.01 o 
  -9  -1   8      537.31      540.11     24.09 o 
  -8  -1   8      128.09      142.51     14.09 o 
  -7  -1   8      116.74      117.31     12.30 o 
  -6  -1   8      937.72      964.23     32.63 o 
  -5  -1   8     1435.68     1436.71     36.05 o 
  -4  -1   8      621.99      604.72     20.87 o 
  -3  -1   8     1396.52     1368.12     34.83 o 
  -2  -1   8     3582.88     3710.63     91.33 o 
  -1  -1   8      386.29      390.49     12.40 o 
   0  -1   8      728.84      766.00     19.88 o 
   1  -1   8     1393.87     1413.29     37.87 o 
   2  -1   8      194.24      204.35     10.06 o 
   3  -1   8      303.84      326.20     17.16 o 
   4  -1   8     1333.18     1284.05     44.36 o 
   5  -1   8      512.30      508.58     29.98 o 
   6  -1   8      385.91      401.75     23.90 o 
   7  -1   8      461.63      489.69     33.16 o 
   8  -1   8      196.11      181.11     24.61 o 
 -11   0   8       14.84      -17.90     22.61 o 
 -10   0   8       42.15       32.80     17.71 o 
  -9   0   8      417.20      390.62     27.14 o 
  -8   0   8      739.21      730.88     27.55 o 
  -7   0   8      725.33      716.80     26.50 o 
  -6   0   8     3351.29     3405.00     94.15 o 
  -5   0   8     2513.67     2436.90     50.81 o 
  -4   0   8     1586.41     1514.52     34.91 o 
  -2   0   8     3923.30     3909.09     85.10 o 
  -1   0   8     4163.09     4195.19     90.98 o 
   0   0   8       96.18      107.94      5.66 o 
   1   0   8      733.66      751.35     17.59 o 
   2   0   8      150.70      162.87      8.72 o 
   3   0   8      686.73      669.59     23.13 o 
   4   0   8      182.02      158.26     13.44 o 
   5   0   8      208.64      217.66     16.42 o 
   6   0   8      121.29       98.85     18.56 o 
   7   0   8      115.22      119.17     20.87 o 
   8   0   8       50.52       60.61     21.08 o 
 -11   1   8       75.82       70.70     24.61 o 
 -10   1   8      157.30      172.09     38.01 o 
  -9   1   8      469.40      464.91     31.36 o 
  -8   1   8      200.42      212.58     14.39 o 
  -7   1   8       94.23       79.27     10.86 o 
  -6   1   8     1018.60     1009.92     28.34 o 
  -5   1   8     1232.16     1241.10     28.86 o 
  -4   1   8      671.51      642.45     15.92 o 
  -3   1   8     1376.92     1330.61     31.00 o 
  -2   1   8     3858.03     3969.79     78.32 o 
  -1   1   8      471.93      489.23     12.69 o 
   0   1   8      636.80      667.87     16.46 o 
   1   1   8     1623.21     1611.24     35.06 o 
   2   1   8      265.15      258.96     10.82 o 
   3   1   8      252.48      265.20     12.17 o 
   4   1   8     1182.02     1204.42     37.36 o 
   5   1   8      561.19      560.51     32.31 o 
   6   1   8      453.76      496.91     31.45 o 
   7   1   8      429.79      410.89     43.20 o 
   8   1   8      170.77      170.75     32.73 o 
 -10   2   8      528.65      498.70     33.24 o 
  -9   2   8      427.34      454.03     28.92 o 
  -8   2   8      779.45      802.51     64.55 o 
  -7   2   8      487.41      492.52     20.02 o 
  -6   2   8       89.95       78.59      7.41 o 
  -5   2   8      862.61      838.28     20.04 o 
  -4   2   8     1237.82     1229.77     27.57 o 
  -3   2   8     6147.29     6138.23    122.18 o 
  -2   2   8      562.02      588.61     14.25 o 
  -1   2   8     1136.50     1150.70     24.48 o 
   0   2   8      132.46      142.27      5.15 o 
   1   2   8     1715.43     1735.46     36.14 o 
   2   2   8     1283.21     1277.73     29.75 o 
   3   2   8       33.64       42.77      6.82 o 
   4   2   8      380.62      405.40     29.72 o 
   5   2   8       67.44       81.75     15.69 o 
   6   2   8      190.27      195.22     21.28 o 
   7   2   8       10.01       -0.37     17.64 o 
   8   2   8       15.13       21.09     16.29 o 
 -10   3   8       48.50        7.09     27.57 o 
  -9   3   8      315.92      351.11     38.81 o 
  -8   3   8      242.31      260.44     18.88 o 
  -7   3   8      257.46      264.13     14.92 o 
  -6   3   8     1174.25     1159.45     26.19 o 
  -5   3   8     1226.61     1238.72     26.79 o 
  -4   3   8     1039.43     1029.69     23.13 o 
  -3   3   8      751.09      724.49     16.26 o 
  -2   3   8     2679.19     2627.79     59.08 o 
  -1   3   8      143.89      155.31      7.89 o 
   0   3   8     2180.91     2250.24     49.55 o 
   1   3   8     2835.87     2726.87     62.38 o 
   2   3   8      379.39      388.73     14.14 o 
   3   3   8      159.94      182.20     11.23 o 
   4   3   8      941.30      901.69     32.93 o 
   5   3   8      320.19      322.46     19.75 o 
   6   3   8      332.01      339.29     52.88 o 
   7   3   8      454.37      492.69     31.80 o 
  -9   4   8      240.95      208.73     37.04 o 
  -8   4   8      809.91      809.47     35.40 o 
  -7   4   8      494.90      502.91     18.70 o 
  -6   4   8     2090.54     2130.31     47.73 o 
  -5   4   8     2465.11     2456.95     55.73 o 
  -4   4   8     1418.82     1410.46     34.73 o 
  -3   4   8      604.45      580.33     15.49 o 
  -2   4   8     1908.48     1898.09     46.50 o 
  -1   4   8     3970.10     3904.27     84.00 o 
   0   4   8      167.50      164.10      7.58 o 
   1   4   8      414.05      424.65     12.07 o 
   2   4   8      198.05      206.59      9.25 o 
   3   4   8      360.36      368.94     14.33 o 
   4   4   8      223.33      223.57     17.94 o 
   5   4   8      152.56      163.70     14.56 o 
   6   4   8       87.26       84.95     14.35 o 
   7   4   8      157.29      148.75     33.78 o 
  -9   5   8      633.57      675.18     61.35 o 
  -8   5   8      128.86      123.16     19.49 o 
  -7   5   8      275.72      292.73     14.56 o 
  -6   5   8      395.84      383.90     15.89 o 
  -5   5   8     1143.59     1170.27     31.95 o 
  -4   5   8      288.00      263.11     11.58 o 
  -3   5   8     1647.72     1613.52     40.24 o 
  -2   5   8     3964.06     3913.50     92.54 o 
  -1   5   8      739.74      733.92     21.38 o 
   0   5   8       38.08       47.46      5.95 o 
   1   5   8      221.17      220.77      8.10 o 
   2   5   8      244.46      239.98      9.82 o 
   3   5   8      352.13      360.98     14.28 o 
   4   5   8     1435.13     1462.35     43.32 o 
   5   5   8      459.28      505.35     32.10 o 
   6   5   8      547.27      601.16     36.17 o 
   7   5   8      236.46      222.07     39.73 o 
  -9   6   8      290.23      318.70     36.94 o 
  -8   6   8      446.99      460.41     26.67 o 
  -7   6   8      501.42      514.19     19.18 o 
  -6   6   8       98.94      101.40      9.56 o 
  -5   6   8      595.86      578.30     18.46 o 
  -4   6   8      963.02      963.00     27.93 o 
  -3   6   8     4401.74     4388.15    102.85 o 
  -2   6   8      383.41      378.40     15.40 o 
  -1   6   8      698.68      708.14     18.03 o 
   0   6   8      140.15      150.39      8.31 o 
   1   6   8     1518.35     1485.40     35.11 o 
   2   6   8      490.96      487.98     18.54 o 
   3   6   8       29.38       31.19      8.93 o 
   4   6   8      384.99      424.65     19.34 o 
   5   6   8      183.64      177.89     22.36 o 
   6   6   8      224.74      243.74     29.80 o 
   7   6   8       32.79       26.80     21.36 o 
  -9   7   8      157.88      176.83     23.82 o 
  -8   7   8      343.01      340.29     19.36 o 
  -7   7   8      262.64      235.85     20.25 o 
  -6   7   8      892.57      889.87     26.32 o 
  -5   7   8     1031.80     1025.64     29.40 o 
  -4   7   8      990.82      980.60     26.66 o 
  -3   7   8      399.13      376.10     13.90 o 
  -2   7   8     1201.55     1161.34     30.90 o 
  -1   7   8       41.74       44.08      5.65 o 
   0   7   8     1836.78     1815.83     44.87 o 
   1   7   8     2548.87     2456.76     55.69 o 
   2   7   8      811.11      798.12     23.43 o 
   3   7   8       18.46       30.26      9.02 o 
   4   7   8      548.72      547.60     21.76 o 
   5   7   8      109.66       83.96     18.79 o 
   6   7   8      362.49      370.22     30.17 o 
   7   7   8      334.72      369.78     32.15 o 
  -9   8   8      128.80      139.02     18.67 o 
  -8   8   8      715.84      750.98     29.23 o 
  -7   8   8      222.84      237.89     13.96 o 
  -6   8   8      607.21      617.83     20.62 o 
  -5   8   8     1719.48     1650.57     44.03 o 
  -4   8   8     1318.15     1291.75     33.56 o 
  -3   8   8      556.44      560.31     18.01 o 
  -2   8   8      499.63      497.59     16.21 o 
  -1   8   8     2549.25     2580.02     56.94 o 
   0   8   8       86.23      101.87      7.62 o 
   1   8   8      207.21      211.72      9.63 o 
   2   8   8      232.13      247.75     12.16 o 
   3   8   8      132.12      142.99     12.12 o 
   4   8   8      141.56      150.04     12.80 o 
   5   8   8       98.40       75.23     23.22 o 
   6   8   8       55.80       40.43     19.76 o 
   7   8   8      196.89      257.48     28.97 o 
 -10   9   8      228.57      256.27     39.57 o 
  -9   9   8      573.56      631.42     39.75 o 
  -8   9   8      121.62      139.63     14.99 o 
  -7   9   8      240.90      236.45     16.06 o 
  -6   9   8       71.29       62.49      9.61 o 
  -5   9   8      709.13      692.39     24.81 o 
  -4   9   8      228.92      199.86     10.75 o 
  -3   9   8      924.04      915.19     25.86 o 
  -2   9   8     3144.15     3102.29     74.88 o 
  -1   9   8      705.98      713.96     21.55 o 
   0   9   8        3.71        1.59      6.14 o 
   1   9   8       77.80       68.99      8.11 o 
   2   9   8      108.63      117.43      9.58 o 
   3   9   8      498.87      486.41     20.62 o 
   4   9   8     1003.79     1049.17     34.98 o 
   5   9   8      277.80      307.87     17.97 o 
   6   9   8      476.67      521.53     34.77 o 
   7   9   8       97.90      127.65     33.90 o 
 -10  10   8      111.33      137.88     35.48 o 
  -9  10   8       89.68      101.97     22.17 o 
  -8  10   8      335.64      364.74     21.13 o 
  -7  10   8      464.91      470.49     22.20 o 
  -6  10   8      108.30      109.82     11.14 o 
  -5  10   8      471.54      461.24     17.49 o 
  -4  10   8      295.19      281.70     13.23 o 
  -3  10   8     2146.71     2207.49     54.57 o 
  -2  10   8      233.44      217.42     11.23 o 
  -1  10   8      746.75      749.41     22.37 o 
   0  10   8      454.44      447.52     15.97 o 
   1  10   8      822.05      774.30     23.77 o 
   2  10   8      260.85      270.44     13.09 o 
   3  10   8       28.92       30.50     10.24 o 
   4  10   8      222.10      244.07     16.23 o 
   5  10   8      131.75      142.26     14.87 o 
   6  10   8      166.01      162.11     24.84 o 
   7  10   8       25.31       11.70     30.21 o 
  -9  11   8       77.85       93.24     18.86 o 
  -8  11   8      276.52      256.25     23.87 o 
  -7  11   8      169.72      165.95     14.72 o 
  -6  11   8      553.64      542.02     20.56 o 
  -5  11   8      554.36      535.70     19.98 o 
  -4  11   8      915.15      897.81     26.07 o 
  -3  11   8      164.56      161.27     10.57 o 
  -2  11   8      461.11      445.46     16.58 o 
  -1  11   8       47.69       46.71      7.86 o 
   0  11   8     1173.94     1149.89     34.84 o 
   1  11   8     1395.23     1348.73     36.58 o 
   2  11   8      649.10      676.46     22.01 o 
   3  11   8      113.27      105.96     12.08 o 
   4  11   8      237.75      231.23     16.43 o 
   5  11   8       60.08       83.72     14.00 o 
   6  11   8      244.15      244.05     27.35 o 
   7  11   8      229.61      264.50     40.14 o 
  -9  12   8      141.54      124.98     19.33 o 
  -8  12   8      314.02      320.73     23.03 o 
  -7  12   8       78.67       86.25     13.46 o 
  -6  12   8      164.35      175.79     14.34 o 
  -5  12   8      708.87      682.34     23.31 o 
  -4  12   8     1282.74     1256.43     33.73 o 
  -3  12   8      364.64      360.00     15.37 o 
  -2  12   8      271.27      284.10     13.61 o 
  -1  12   8      905.17      899.50     26.09 o 
   0  12   8       42.04       38.30      8.10 o 
   1  12   8      179.40      195.15     12.66 o 
   2  12   8      256.49      264.19     13.90 o 
   3  12   8      144.05      165.17     13.86 o 
   4  12   8       83.96      104.13     13.51 o 
   5  12   8      126.38      143.12     15.95 o 
   6  12   8       27.80       10.01     27.84 o 
  -9  13   8      312.57      320.00     33.79 o 
  -8  13   8       83.14       82.40     16.90 o 
  -7  13   8       42.14       21.73     12.35 o 
  -6  13   8      136.48      114.24     13.39 o 
  -5  13   8      405.58      421.39     18.24 o 
  -4  13   8      163.21      157.65     11.56 o 
  -3  13   8      418.19      424.03     17.26 o 
  -2  13   8     1594.39     1602.22     41.72 o 
  -1  13   8      506.79      511.54     18.22 o 
   0  13   8       24.88       20.88      8.32 o 
   1  13   8       45.93       42.20      9.71 o 
   2  13   8       82.71       79.35     10.30 o 
   3  13   8      267.86      290.45     17.63 o 
   4  13   8      545.84      574.36     25.01 o 
   5  13   8      143.16      170.72     16.72 o 
   6  13   8      242.53      277.21     28.27 o 
  -8  14   8      179.37      182.02     22.57 o 
  -7  14   8      389.55      399.74     25.46 o 
  -6  14   8      146.90      154.91     14.73 o 
  -5  14   8      295.32      291.23     15.45 o 
  -4  14   8       37.32       31.83      9.51 o 
  -3  14   8      670.96      678.85     22.49 o 
  -2  14   8      219.88      226.03     13.00 o 
  -1  14   8      631.86      624.24     20.78 o 
   0  14   8      530.50      530.33     19.57 o 
   1  14   8      296.54      281.23     15.78 o 
   2  14   8      185.27      184.56     13.97 o 
   3  14   8       99.12      132.71     14.13 o 
   4  14   8      100.29      123.59     14.59 o 
   5  14   8       63.50       70.16     15.37 o 
  -8  15   8      147.10      119.47     21.55 o 
  -7  15   8       45.64       32.71     15.54 o 
  -6  15   8      324.12      316.17     21.17 o 
  -5  15   8      113.57      101.85     13.09 o 
  -4  15   8      597.12      594.64     22.04 o 
  -3  15   8       44.89       39.13      9.60 o 
  -2  15   8      233.09      223.89     13.00 o 
  -1  15   8      102.87      106.41     10.87 o 
   0  15   8      710.87      733.99     23.75 o 
   1  15   8      569.91      565.30     19.94 o 
   2  15   8      181.49      189.97     14.67 o 
   3  15   8      142.62      149.07     16.45 o 
   4  15   8      109.84      110.84     15.02 o 
   5  15   8       49.46       41.41     20.17 o 
  -7  16   8       34.38       13.32     17.83 o 
  -6  16   8       61.97       62.24     15.50 o 
  -5  16   8      273.50      232.58     18.84 o 
  -4  16   8      682.26      669.11     23.70 o 
  -3  16   8      260.88      234.10     14.06 o 
  -2  16   8      150.13      166.74     12.48 o 
  -1  16   8      195.15      196.94     13.08 o 
   0  16   8       28.10       16.75     10.19 o 
   1  16   8      114.46       94.52     10.70 o 
   2  16   8      290.99      305.53     19.95 o 
   3  16   8      126.34      134.77     17.14 o 
   4  16   8       26.05       28.32     17.96 o 
  -6  17   8      111.03      101.67     18.39 o 
  -5  17   8      268.45      223.94     18.23 o 
  -4  17   8       52.45       37.73     12.12 o 
  -3  17   8      195.53      217.75     15.55 o 
  -2  17   8      504.04      503.77     20.17 o 
  -1  17   8      177.54      160.80     12.58 o 
   0  17   8        9.56        8.88     11.86 o 
   1  17   8       48.07       52.48     10.87 o 
   2  17   8       57.75       48.53     14.30 o 
   3  17   8       76.55      101.62     19.00 o 
  -5  18   8      105.47      111.68     17.56 o 
  -4  18   8       21.21       17.29     14.96 o 
  -3  18   8      123.70      113.03     13.61 o 
  -2  18   8      172.84      173.23     14.85 o 
  -1  18   8      344.53      353.73     19.16 o 
   0  18   8      181.44      176.08     16.01 o 
   1  18   8       48.86       36.73     14.96 o 
   2  18   8      142.75      156.59     27.37 o 
   3  18   8      119.61      124.85     19.74 o 
  -4  19   8      198.23      189.27     19.65 o 
  -3  19   8       22.56       14.38     13.78 o 
  -2  19   8      110.77      103.25     16.42 o 
  -1  19   8      106.94      102.35     22.46 o 
   0  19   8      247.03      263.78     24.25 o 
   1  19   8      141.18      150.47     18.21 o 
  -2  20   8       34.17       26.85     14.96 o 
  -1  20   8       36.60       24.85     15.02 o 
  -4 -18   9      105.24       87.51     38.15 o 
  -2 -18   9      106.84       91.90     36.49 o 
  -1 -18   9       60.79      117.19     38.07 o 
   0 -18   9       59.61       76.29     36.19 o 
  -5 -17   9      186.38      177.95     43.89 o 
  -4 -17   9       67.48       93.36     33.03 o 
  -3 -17   9      477.48      576.20     40.60 o 
  -2 -17   9      202.02      293.63     41.68 o 
  -1 -17   9      109.32      152.48     37.94 o 
   0 -17   9       10.40       44.97     33.45 o 
   1 -17   9       80.71       70.53     35.50 o 
   2 -17   9      147.28      159.96     40.60 o 
  -5 -16   9      316.53      335.42     33.18 o 
  -4 -16   9      135.76      138.18     26.55 o 
  -3 -16   9      127.74      158.26     25.13 o 
  -2 -16   9      330.91      320.24     37.83 o 
  -1 -16   9      118.95      121.07     23.24 o 
   0 -16   9       81.08       51.66     21.11 o 
   1 -16   9       23.25       38.19     32.50 o 
   2 -16   9       29.95       38.44     33.59 o 
   3 -16   9       56.59       -0.13     33.26 o 
  -6 -15   9      334.24      364.93     36.04 o 
  -5 -15   9       67.07      103.95     38.55 o 
  -4 -15   9      174.40      188.29     26.30 o 
  -3 -15   9       62.05      107.89     23.37 o 
  -2 -15   9       10.85       25.31     15.34 o 
  -1 -15   9      324.92      323.37     28.98 o 
   0 -15   9      848.51      858.68     48.59 o 
   1 -15   9       34.87       37.17     23.80 o 
   2 -15   9       63.23       43.17     20.33 o 
   3 -15   9       60.35       79.57     35.04 o 
   4 -15   9       64.10       10.40     33.83 o 
  -7 -14   9      177.22      109.81     39.36 o 
  -6 -14   9      150.73      146.80     26.18 o 
  -5 -14   9      329.41      351.94     33.03 o 
  -4 -14   9      290.57      316.85     29.40 o 
  -3 -14   9      199.34      186.42     24.58 o 
  -2 -14   9      333.75      331.26     29.15 o 
  -1 -14   9      454.65      459.25     33.22 o 
   0 -14   9      125.64      149.42     21.95 o 
   1 -14   9      414.57      402.78     40.81 o 
   2 -14   9      116.11      143.54     23.14 o 
   3 -14   9       75.99       73.01     21.54 o 
   4 -14   9       23.95       -9.59     31.65 o 
  -7 -13   9       68.13       94.27     40.22 o 
  -6 -13   9       85.61       95.64     24.62 o 
  -5 -13   9      341.34      336.21     30.03 o 
  -4 -13   9      190.36      180.88     23.48 o 
  -3 -13   9     1273.49     1331.14     60.81 o 
  -2 -13   9      434.31      429.92     44.12 o 
  -1 -13   9       72.88       64.33     17.97 o 
   0 -13   9       23.48       36.10     17.14 o 
   1 -13   9      203.40      177.54     22.96 o 
   2 -13   9      245.95      212.99     25.20 o 
   3 -13   9      216.70      219.14     26.04 o 
   4 -13   9      117.90      122.77     36.10 o 
   5 -13   9       27.91       15.18     18.60 o 
  -9 -12   9      102.82       68.00     39.22 o 
  -8 -12   9      380.38      350.90     38.63 o 
  -7 -12   9      222.99      169.44     42.83 o 
  -6 -12   9       92.94      137.62     35.98 o 
  -5 -12   9      330.40      327.94     28.89 o 
  -4 -12   9      530.89      567.77     36.68 o 
  -3 -12   9      358.07      354.98     28.44 o 
  -2 -12   9     1011.47     1031.24     52.48 o 
  -1 -12   9      101.08       85.29     14.88 o 
   0 -12   9      230.04      212.07     22.10 o 
   1 -12   9       91.67      108.95     19.12 o 
   2 -12   9      190.47      183.61     23.12 o 
   3 -12   9      175.52      138.56     22.18 o 
   4 -12   9      232.20      215.17     20.83 o 
   5 -12   9       91.56       97.14     24.65 o 
   6 -12   9      149.05      127.83     36.27 o 
  -9 -11   9       80.88       36.52     35.89 o 
  -8 -11   9      280.80      269.24     26.95 o 
  -7 -11   9      734.09      717.29     85.48 o 
  -6 -11   9      628.18      670.35     56.26 o 
  -5 -11   9       65.81       85.22     20.08 o 
  -4 -11   9      135.87      165.23     21.45 o 
  -3 -11   9      326.91      300.47     26.86 o 
  -2 -11   9      103.40       66.22     17.54 o 
  -1 -11   9      630.44      535.48     35.03 o 
   0 -11   9     2108.34     2095.67     89.13 o 
   1 -11   9       50.34       57.18     15.95 o 
   2 -11   9       57.16       53.94     17.34 o 
   3 -11   9       70.21       61.48     14.80 o 
   4 -11   9      142.67      112.21     17.54 o 
   5 -11   9       97.46       92.74     18.26 o 
   6 -11   9       34.13       28.20     23.95 o 
 -10 -10   9       84.53       98.88     29.91 o 
  -9 -10   9      220.68      236.44     32.45 o 
  -8 -10   9       97.18       57.37     21.33 o 
  -7 -10   9      308.90      258.85     23.85 o 
  -6 -10   9      199.68      165.58     25.92 o 
  -5 -10   9      656.49      704.54     69.11 o 
  -4 -10   9      379.53      383.45     28.46 o 
  -3 -10   9      591.02      549.48     35.82 o 
  -2 -10   9      764.20      732.10     37.06 o 
  -1 -10   9     1271.59     1267.82     59.50 o 
   0 -10   9      557.82      525.87     30.98 o 
   1 -10   9      676.83      665.37     39.68 o 
   2 -10   9      275.05      276.29     19.60 o 
   3 -10   9      402.15      402.54     23.86 o 
   4 -10   9      124.67      127.49     17.53 o 
   5 -10   9       53.69       58.45     16.84 o 
   6 -10   9      215.93      190.77     28.01 o 
 -10  -9   9      545.81      565.19     39.13 o 
  -9  -9   9      361.27      390.88     25.00 o 
  -8  -9   9       70.70       48.61     20.17 o 
  -7  -9   9      106.74       85.04     19.23 o 
  -6  -9   9      148.47      113.73     18.17 o 
  -5  -9   9      560.27      555.88     32.87 o 
  -4  -9   9      518.78      499.51     43.72 o 
  -3  -9   9     2415.15     2458.49     94.85 o 
  -2  -9   9      932.22      972.67     49.94 o 
  -1  -9   9       57.57       48.92     19.24 o 
   0  -9   9      795.71      800.90     31.55 o 
   1  -9   9      493.06      443.67     24.45 o 
   2  -9   9      460.00      462.14     24.05 o 
   3  -9   9      435.86      455.26     25.30 o 
   4  -9   9      219.93      228.12     19.09 o 
   5  -9   9       57.81       61.60     16.70 o 
   6  -9   9      108.04      109.02     25.06 o 
 -10  -8   9       60.54       47.37     20.04 o 
  -9  -8   9      218.75      234.91     20.82 o 
  -8  -8   9      418.51      425.21     23.97 o 
  -7  -8   9      589.57      557.00     52.50 o 
  -6  -8   9      223.90      223.58     18.36 o 
  -5  -8   9      240.57      237.02     17.54 o 
  -4  -8   9     1748.74     1716.84     59.77 o 
  -3  -8   9      764.84      751.50     29.44 o 
  -2  -8   9     1827.07     1862.55     64.10 o 
  -1  -8   9      161.93      175.61     13.80 o 
   0  -8   9      526.98      530.24     22.80 o 
   1  -8   9      187.20      200.71     15.35 o 
   2  -8   9      632.58      620.30     27.59 o 
   3  -8   9      333.49      328.53     20.43 o 
   4  -8   9      213.57      212.45     19.03 o 
   5  -8   9      120.83      112.75     22.30 o 
   6  -8   9      350.02      339.30     31.38 o 
   7  -8   9      182.06      201.94     31.18 o 
 -10  -7   9       48.50       33.00     18.93 o 
  -9  -7   9      221.39      208.28     19.35 o 
  -8  -7   9      388.12      404.01     23.32 o 
  -7  -7   9     1058.57     1040.23     35.20 o 
  -6  -7   9     1175.83     1172.21     36.95 o 
  -5  -7   9      176.07      212.42     12.90 o 
  -4  -7   9      111.82      110.42      9.93 o 
  -3  -7   9      672.88      662.84     25.14 o 
  -2  -7   9      504.95      511.61     30.05 o 
  -1  -7   9     1269.89     1206.15     45.41 o 
   0  -7   9     2939.49     2924.77     81.63 o 
   1  -7   9       60.76       61.20     10.70 o 
   2  -7   9      301.51      308.99     22.47 o 
   3  -7   9       84.05       80.30     13.28 o 
   4  -7   9      270.86      247.29     20.65 o 
   5  -7   9      171.19      183.64     18.70 o 
   6  -7   9      104.32      112.86     17.98 o 
   7  -7   9      197.31      216.71     22.44 o 
 -10  -6   9      156.67      141.17     21.04 o 
  -9  -6   9      532.94      506.79     26.38 o 
  -8  -6   9      313.52      308.78     20.24 o 
  -7  -6   9      174.22      173.59     15.65 o 
  -6  -6   9      302.50      260.14     27.80 o 
  -5  -6   9     1117.01     1201.49     34.36 o 
  -4  -6   9      533.26      489.65     20.53 o 
  -3  -6   9      882.23      805.60     24.87 o 
  -2  -6   9     1061.85     1014.93     30.06 o 
  -1  -6   9     2117.85     2124.04     60.14 o 
   0  -6   9     1459.35     1388.40     36.08 o 
   1  -6   9     1175.95     1186.75     36.96 o 
   2  -6   9      177.55      187.34     12.63 o 
   3  -6   9      907.86      909.87     30.60 o 
   4  -6   9      407.34      415.76     19.98 o 
   5  -6   9      123.98      123.22     16.43 o 
   6  -6   9      364.56      374.05     24.65 o 
   7  -6   9      232.83      248.61     22.89 o 
 -11  -5   9      237.48      246.47     27.34 o 
 -10  -5   9      662.81      629.85     33.55 o 
  -9  -5   9      602.07      583.34     27.46 o 
  -8  -5   9      114.00      113.37     15.27 o 
  -7  -5   9      382.01      367.22     19.92 o 
  -6  -5   9      129.05      119.81     13.24 o 
  -5  -5   9     1126.71     1151.25     33.05 o 
  -4  -5   9      811.20      810.87     23.30 o 
  -3  -5   9     3055.67     3059.82     72.04 o 
  -2  -5   9     1488.12     1482.62     45.95 o 
  -1  -5   9       96.95       75.53      8.83 o 
   0  -5   9     3522.82     3490.44     85.73 o 
   1  -5   9      436.63      388.23     28.54 o 
   2  -5   9     1106.18     1066.79     34.18 o 
   3  -5   9      830.23      840.28     29.83 o 
   4  -5   9      373.57      378.11     21.39 o 
   5  -5   9       43.76       39.31     16.45 o 
   6  -5   9       66.83       80.06     16.55 o 
   7  -5   9       41.27       34.95     17.89 o 
 -11  -4   9      250.34      255.12     26.53 o 
 -10  -4   9       74.79       78.16     18.87 o 
  -9  -4   9      391.14      375.77     22.37 o 
  -8  -4   9      545.69      521.04     24.49 o 
  -7  -4   9      654.97      624.10     44.13 o 
  -6  -4   9      848.00      807.93     29.86 o 
  -5  -4   9      219.71      213.02     11.61 o 
  -4  -4   9     3548.43     3529.15     85.17 o 
  -3  -4   9      870.94      845.40     24.31 o 
  -2  -4   9     1400.23     1311.61     35.12 o 
  -1  -4   9      395.01      398.85     16.88 o 
   0  -4   9     1229.11     1200.15     35.20 o 
   1  -4   9      701.73      694.77     21.34 o 
   2  -4   9     1283.86     1347.76     40.72 o 
   3  -4   9      263.47      259.85     14.38 o 
   4  -4   9      113.65      101.92     14.14 o 
   5  -4   9      201.33      189.01     17.92 o 
   6  -4   9      563.22      546.24     28.34 o 
   7  -4   9      230.04      217.43     21.37 o 
 -11  -3   9      185.79      203.38     24.28 o 
 -10  -3   9      177.83      174.93     20.69 o 
  -9  -3   9      627.11      590.53     26.90 o 
  -8  -3   9      354.49      336.97     19.82 o 
  -7  -3   9      865.07      812.39     29.40 o 
  -6  -3   9     1398.85     1351.66     35.76 o 
  -5  -3   9      689.56      706.82     22.99 o 
  -4  -3   9      286.92      262.02     16.99 o 
  -3  -3   9     1135.47     1144.04     32.41 o 
  -2  -3   9     1304.79     1300.59     32.29 o 
  -1  -3   9     1749.40     1701.55     51.35 o 
   0  -3   9     3174.18     3251.18     88.96 o 
   1  -3   9       25.51       36.01      6.57 o 
   2  -3   9     1176.27     1162.89     36.49 o 
   3  -3   9      272.45      255.87     16.85 o 
   4  -3   9      328.89      336.74     20.56 o 
   5  -3   9      120.57      129.20     15.57 o 
   6  -3   9      214.89      239.93     20.12 o 
   7  -3   9       97.09      130.10     18.82 o 
 -11  -2   9      152.47      120.67     30.00 o 
 -10  -2   9      234.14      232.23     23.88 o 
  -9  -2   9      849.87      856.64     33.02 o 
  -8  -2   9      343.47      339.25     18.82 o 
  -7  -2   9       15.73       21.10     10.73 o 
  -6  -2   9      440.08      370.10     19.79 o 
  -5  -2   9     1607.21     1648.70     43.83 o 
  -4  -2   9      836.09      832.61     50.54 o 
  -3  -2   9      846.39      768.75     25.25 o 
  -2  -2   9     1563.31     1568.04     39.15 o 
  -1  -2   9     2831.26     2924.70     71.03 o 
   0  -2   9     2060.96     1973.12     54.40 o 
   1  -2   9      766.18      781.81     22.03 o 
   2  -2   9       93.76      111.18     13.66 o 
   3  -2   9     1063.67     1057.73     38.65 o 
   4  -2   9      636.58      637.55     28.76 o 
   5  -2   9      322.73      336.62     20.77 o 
   6  -2   9      463.20      504.22     27.28 o 
   7  -2   9      240.90      259.95     26.94 o 
   8  -2   9        5.03       -8.99     27.13 o 
 -11  -1   9      248.06      274.96     34.42 o 
 -10  -1   9      437.96      418.66     25.30 o 
  -9  -1   9      829.96      818.57     30.92 o 
  -8  -1   9      236.27      208.73     15.37 o 
  -7  -1   9      562.08      568.19     23.61 o 
  -6  -1   9      589.23      591.86     24.29 o 
  -5  -1   9     1372.56     1374.23     37.11 o 
  -4  -1   9      664.96      676.17     20.85 o 
  -3  -1   9     2283.16     2269.50     53.57 o 
  -2  -1   9     1756.68     1773.86     46.56 o 
  -1  -1   9     1046.71     1039.51     23.64 o 
   0  -1   9     4222.69     4284.88    111.84 o 
   1  -1   9      231.50      229.86      9.53 o 
   2  -1   9     1903.83     1915.66     53.09 o 
   3  -1   9      696.45      692.37     29.60 o 
   4  -1   9      333.30      326.80     19.18 o 
   5  -1   9       58.35       69.57     14.03 o 
   6  -1   9       98.39      104.99     25.24 o 
   7  -1   9       26.94       24.66     20.00 o 
   8  -1   9       69.11      105.82     29.49 o 
 -11   0   9      246.86      234.18     32.22 o 
 -10   0   9       58.65       67.78     19.05 o 
  -9   0   9      497.20      504.05     23.52 o 
  -8   0   9      694.82      692.56     26.79 o 
  -7   0   9      556.43      535.42     22.34 o 
  -6   0   9     1496.68     1442.63     43.91 o 
  -5   0   9      248.41      258.33     14.18 o 
  -4   0   9     4417.10     4331.40     94.50 o 
  -3   0   9      596.11      594.91     18.04 o 
  -2   0   9     1039.37      896.38    117.34 o 
  -1   0   9      819.59      833.72     19.30 o 
   0   0   9     1571.74     1556.87     35.94 o 
   1   0   9     1361.93     1397.02     35.88 o 
   2   0   9     1766.00     1907.49     47.57 o 
   3   0   9      124.74      124.51     12.63 o 
   4   0   9       52.21       48.70     11.28 o 
   5   0   9      289.54      306.40     19.45 o 
   6   0   9      651.65      648.55     37.83 o 
   7   0   9      189.03      207.40     24.63 o 
   8   0   9       14.23       17.34     26.24 o 
 -11   1   9      226.01      265.16     32.81 o 
 -10   1   9      476.04      477.28     41.08 o 
  -9   1   9      821.86      804.20     35.78 o 
  -8   1   9      201.37      187.33     14.51 o 
  -7   1   9      558.39      569.91     22.93 o 
  -6   1   9      694.16      697.33     23.95 o 
  -5   1   9     1381.69     1416.79     33.76 o 
  -4   1   9      518.25      539.92     14.34 o 
  -3   1   9     2008.17     2028.97     47.24 o 
  -2   1   9     1993.44     2016.14     43.45 o 
  -1   1   9      869.94      878.96     23.03 o 
   0   1   9     4188.01     4201.62     84.36 o 
   1   1   9      230.37      236.14      9.68 o 
   2   1   9     1800.97     1874.25     47.50 o 
   3   1   9      815.07      773.00     25.28 o 
   4   1   9      268.01      276.90     17.25 o 
   5   1   9       41.77       53.13     33.93 o 
   6   1   9      136.66      134.18     21.00 o 
   7   1   9       27.49       20.59     39.50 o 
   8   1   9       56.99       57.01     27.51 o 
 -10   2   9      220.66      240.72     28.20 o 
  -9   2   9      891.70      894.75     37.01 o 
  -8   2   9      282.87      254.55     19.17 o 
  -7   2   9       19.17       17.02      9.16 o 
  -6   2   9      425.58      385.52     17.41 o 
  -5   2   9     1679.41     1704.08     36.32 o 
  -4   2   9      812.32      801.09     25.16 o 
  -3   2   9      856.91      797.62     18.42 o 
  -2   2   9     1514.16     1488.21     32.13 o 
  -1   2   9     2843.78     2886.65     58.84 o 
   0   2   9     2005.97     1948.27     38.07 o 
   1   2   9      776.00      749.86     18.34 o 
   2   2   9       86.24       90.38      7.70 o 
   3   2   9     1026.90     1050.63     38.69 o 
   4   2   9      626.81      644.52     28.05 o 
   5   2   9      350.11      375.74     27.01 o 
   6   2   9      452.70      506.17     32.87 o 
   7   2   9      217.66      221.51     23.94 o 
   8   2   9       15.10       23.63     16.81 o 
  -9   3   9      654.96      555.42     54.60 o 
  -8   3   9      467.50      430.29     31.66 o 
  -7   3   9      757.05      741.52     27.48 o 
  -6   3   9     1242.00     1227.77     28.58 o 
  -5   3   9      736.99      761.81     18.51 o 
  -4   3   9      339.80      366.35     11.47 o 
  -3   3   9     1356.03     1269.03     28.60 o 
  -2   3   9     1098.01     1121.95     25.49 o 
  -1   3   9     2007.27     1982.54     39.72 o 
   0   3   9     3265.92     3330.71     66.79 o 
   1   3   9       74.67       83.03      6.49 o 
   2   3   9     1237.07     1255.59     36.30 o 
   3   3   9      234.54      249.85     13.72 o 
   4   3   9      310.99      304.26     18.85 o 
   5   3   9      158.08      170.37     19.38 o 
   6   3   9      151.03      162.85     20.80 o 
   7   3   9      103.83      126.23     20.68 o 
  -9   4   9      415.56      472.54     49.79 o 
  -8   4   9      572.61      548.93     35.64 o 
  -7   4   9      601.47      579.60     45.82 o 
  -6   4   9      859.78      845.55     25.31 o 
  -5   4   9      202.56      169.05     10.49 o 
  -4   4   9     3422.60     3305.67     73.51 o 
  -3   4   9      844.14      812.67     20.91 o 
  -2   4   9     1459.64     1436.84     32.66 o 
  -1   4   9      434.13      439.02     12.95 o 
   0   4   9     1167.07     1136.39     27.52 o 
   1   4   9      766.56      764.45     19.62 o 
   2   4   9     1290.53     1327.90     34.59 o 
   3   4   9      184.07      211.25     13.11 o 
   4   4   9      115.16      106.51     13.02 o 
   5   4   9      198.44      204.13     16.78 o 
   6   4   9      541.24      620.14     53.55 o 
   7   4   9      194.67      187.50     39.06 o 
  -9   5   9      659.60      618.67     56.83 o 
  -8   5   9       88.17       72.35     15.16 o 
  -7   5   9      339.37      333.23     15.88 o 
  -6   5   9      189.94      171.64     11.12 o 
  -5   5   9     1126.51     1155.66     31.45 o 
  -4   5   9      633.60      614.82     23.73 o 
  -3   5   9     2712.87     2687.37     68.63 o 
  -2   5   9     1749.55     1743.76     41.72 o 
  -1   5   9       79.19       72.65      6.83 o 
   0   5   9     3538.62     3523.76     76.44 o 
   1   5   9      555.30      553.12     16.59 o 
   2   5   9     1112.33     1115.61     27.26 o 
   3   5   9      964.87      960.56     28.37 o 
   4   5   9      263.72      283.47     25.02 o 
   5   5   9       39.00       53.74     19.16 o 
   6   5   9       58.46       76.89     21.80 o 
   7   5   9       43.10       51.96     33.18 o 
  -9   6   9      594.07      589.79     55.95 o 
  -8   6   9      242.06      257.38     24.38 o 
  -7   6   9      166.22      166.77     12.24 o 
  -6   6   9      289.47      258.76     13.23 o 
  -5   6   9     1223.43     1200.69     32.64 o 
  -4   6   9      463.31      447.45     18.33 o 
  -3   6   9      880.41      880.74     27.14 o 
  -2   6   9      917.76      869.72     25.48 o 
  -1   6   9     2232.89     2196.02     53.60 o 
   0   6   9     1362.12     1322.41     35.15 o 
   1   6   9     1241.86     1216.68     29.19 o 
   2   6   9      219.67      234.96     11.78 o 
   3   6   9      853.29      888.53     29.84 o 
   4   6   9      408.62      433.40     23.75 o 
   5   6   9      155.62      178.34     36.53 o 
   6   6   9      331.67      345.92     30.79 o 
  -9   7   9      218.95      220.03     30.40 o 
  -8   7   9      509.15      529.22     35.62 o 
  -7   7   9      943.46      916.75     29.11 o 
  -6   7   9     1034.63     1006.23     30.60 o 
  -5   7   9      212.13      238.24     12.39 o 
  -4   7   9      126.06      134.62      9.58 o 
  -3   7   9      841.05      803.67     22.48 o 
  -2   7   9      365.55      362.07     14.36 o 
  -1   7   9     1434.01     1404.56     35.00 o 
   0   7   9     3022.58     2970.18     71.71 o 
   1   7   9       78.35       83.76      7.52 o 
   2   7   9      285.83      291.14     13.63 o 
   3   7   9       82.62       86.91     10.97 o 
   4   7   9      241.93      234.68     17.98 o 
   5   7   9      198.95      209.38     24.60 o 
   6   7   9       62.20       74.66     22.52 o 
   7   7   9      205.86      249.41     40.44 o 
  -9   8   9      253.40      275.44     37.08 o 
  -8   8   9      447.09      477.09     22.58 o 
  -7   8   9      541.70      541.05     24.80 o 
  -6   8   9      227.03      222.85     13.16 o 
  -5   8   9      174.14      164.85     11.22 o 
  -4   8   9     1704.97     1655.26     43.11 o 
  -3   8   9      725.42      704.93     21.95 o 
  -2   8   9     2006.90     1995.89     49.22 o 
  -1   8   9      156.79      166.34      9.92 o 
   0   8   9      494.44      501.92     17.43 o 
   1   8   9      228.17      237.39     10.66 o 
   2   8   9      603.73      618.62     20.87 o 
   3   8   9      242.03      280.88     16.25 o 
   4   8   9      216.95      251.64     16.27 o 
   5   8   9      124.23      155.59     22.55 o 
   6   8   9      314.39      359.67     31.46 o 
   7   8   9      166.33      162.71     37.44 o 
 -10   9   9      555.13      636.02     57.91 o 
  -9   9   9      389.99      436.63     44.95 o 
  -8   9   9       38.89       49.70     13.48 o 
  -7   9   9       92.75       78.49     11.50 o 
  -6   9   9      163.79      172.79     16.80 o 
  -5   9   9      536.78      541.68     19.68 o 
  -4   9   9      392.29      427.44     16.97 o 
  -3   9   9     2180.25     2138.75     54.57 o 
  -2   9   9     1115.06     1156.15     30.73 o 
  -1   9   9       67.64       75.86      8.41 o 
   0   9   9      810.29      798.62     23.57 o 
   1   9   9      607.32      594.07     17.13 o 
   2   9   9      502.35      501.58     18.66 o 
   3   9   9      487.01      491.89     21.28 o 
   4   9   9      148.45      176.25     15.23 o 
   5   9   9       47.46       50.03     20.65 o 
   6   9   9       90.76      112.88     24.59 o 
   7   9   9       62.10       88.84     36.30 o 
 -10  10   9       86.23      104.99     35.66 o 
  -9  10   9      245.04      281.98     28.07 o 
  -8  10   9       97.02      100.26     14.66 o 
  -7  10   9      291.16      280.92     17.69 o 
  -6  10   9      185.47      171.84     12.73 o 
  -5  10   9      728.47      696.04     23.12 o 
  -4  10   9      296.74      282.95     13.98 o 
  -3  10   9      558.43      569.46     19.48 o 
  -2  10   9      626.13      607.66     20.56 o 
  -1  10   9     1436.18     1386.52     36.45 o 
   0  10   9      495.53      465.62     19.28 o 
   1  10   9      801.21      821.49     21.79 o 
   2  10   9      345.28      348.76     15.53 o 
   3  10   9      376.05      398.33     20.08 o 
   4  10   9      145.12      173.51     15.23 o 
   5  10   9       48.35       63.83     21.75 o 
   6  10   9      175.16      204.46     40.22 o 
  -9  11   9       79.53       72.27     18.24 o 
  -8  11   9      351.19      346.87     23.09 o 
  -7  11   9      678.70      696.89     28.79 o 
  -6  11   9      579.16      549.12     21.36 o 
  -5  11   9       46.30       52.13      9.93 o 
  -4  11   9      131.45      133.54     11.01 o 
  -3  11   9      365.28      356.55     15.62 o 
  -2  11   9       71.59       65.75      8.82 o 
  -1  11   9      653.23      639.68     23.09 o 
   0  11   9     2143.35     2120.02     59.41 o 
   1  11   9       86.73       90.68      8.61 o 
   2  11   9       47.02       45.21      9.67 o 
   3  11   9       77.32       74.61     12.34 o 
   4  11   9      137.95      138.24     14.65 o 
   5  11   9      101.62      133.38     15.99 o 
   6  11   9       13.43      -27.59     28.61 o 
  -9  12   9      115.91      111.87     22.91 o 
  -8  12   9      426.85      460.07     27.31 o 
  -7  12   9      192.72      184.18     16.07 o 
  -6  12   9       97.17      114.40     14.97 o 
  -5  12   9      236.61      224.61     13.76 o 
  -4  12   9      564.27      554.66     20.31 o 
  -3  12   9      317.76      316.05     15.31 o 
  -2  12   9     1148.50     1136.75     31.60 o 
  -1  12   9      144.02      142.57     10.81 o 
   0  12   9      225.38      230.59     13.78 o 
   1  12   9      112.68      119.96     10.20 o 
   2  12   9      171.30      200.68     12.99 o 
   3  12   9      136.43      152.57     14.41 o 
   4  12   9      244.86      249.77     17.72 o 
   5  12   9       87.92      105.77     16.22 o 
   6  12   9      117.74      136.09     33.99 o 
  -9  13   9      204.02      216.42     26.71 o 
  -8  13   9       25.46       29.11     16.27 o 
  -7  13   9       72.58       96.73     16.59 o 
  -6  13   9       72.98       84.40     13.30 o 
  -5  13   9      315.10      300.42     15.70 o 
  -4  13   9      134.08      131.39     11.62 o 
  -3  13   9     1213.14     1206.89     34.48 o 
  -2  13   9      483.79      487.49     20.79 o 
  -1  13   9       84.44       80.19     10.23 o 
   0  13   9       24.44       21.51      9.83 o 
   1  13   9      249.50      222.36     12.47 o 
   2  13   9      250.09      245.16     15.46 o 
   3  13   9      210.98      231.61     16.75 o 
   4  13   9       92.69      121.31     15.30 o 
   5  13   9       20.36       41.45     16.61 o 
  -8  14   9       56.87       41.55     19.30 o 
  -7  14   9      155.01      158.30     18.22 o 
  -6  14   9      120.62      104.69     14.10 o 
  -5  14   9      407.18      408.99     18.85 o 
  -4  14   9      230.24      227.80     14.22 o 
  -3  14   9      182.22      170.14     12.45 o 
  -2  14   9      283.62      264.88     14.47 o 
  -1  14   9      537.10      516.73     21.25 o 
   0  14   9       99.90      103.66     11.87 o 
   1  14   9      522.18      539.34     19.36 o 
   2  14   9      128.81      111.57     13.30 o 
   3  14   9       68.62       76.37     15.32 o 
   4  14   9       40.84       53.58     14.13 o 
   5  14   9       41.12       58.66     21.92 o 
  -7  15   9      202.15      191.91     52.05 o 
  -6  15   9      340.00      326.72     34.61 o 
  -5  15   9       34.95       26.26     10.97 o 
  -4  15   9      164.16      160.05     13.18 o 
  -3  15   9       45.43       42.12     10.45 o 
  -2  15   9       23.01       11.55      9.88 o 
  -1  15   9      303.24      297.03     15.58 o 
   0  15   9      860.94      891.14     30.48 o 
   1  15   9       74.23       75.49     10.37 o 
   2  15   9       45.65       60.57     12.65 o 
   3  15   9       76.43       56.84     15.82 o 
   4  15   9       61.06       57.69     19.26 o 
  -7  16   9       20.99        2.93     17.23 o 
  -6  16   9       59.65       59.32     17.69 o 
  -5  16   9      243.87      247.21     19.47 o 
  -4  16   9      162.86      155.59     14.60 o 
  -3  16   9      100.07       92.76     11.69 o 
  -2  16   9      366.36      370.98     17.42 o 
  -1  16   9      188.57      185.32     13.17 o 
   0  16   9       77.13       92.21     12.67 o 
   1  16   9       35.65       34.25     11.15 o 
   2  16   9       41.08       34.47     14.53 o 
   3  16   9       50.14       66.86     18.78 o 
   4  16   9      152.74      157.34     22.34 o 
  -6  17   9       52.21       44.10     21.29 o 
  -5  17   9      170.08      164.99     19.98 o 
  -4  17   9       38.00       36.99     12.70 o 
  -3  17   9      469.51      493.50     22.93 o 
  -2  17   9      205.05      201.51     15.52 o 
  -1  17   9      135.25      149.06     15.08 o 
   0  17   9       11.52        6.57     13.03 o 
   1  17   9       94.05       90.37     15.46 o 
   2  17   9      153.05      152.20     28.66 o 
   3  17   9      119.28      153.82     25.86 o 
  -5  18   9      190.57      156.21     19.76 o 
  -4  18   9       71.03       81.69     15.21 o 
  -3  18   9       74.91       80.40     15.02 o 
  -2  18   9       97.35       81.23     13.52 o 
  -1  18   9       80.20       85.92     13.80 o 
   0  18   9       44.51       44.97     15.86 o 
   1  18   9      384.77      414.19     28.88 o 
   2  18   9       42.12       25.10     17.53 o 
  -3  19   9       13.45        6.64     15.33 o 
  -2  19   9       38.68       30.11     15.91 o 
  -1  19   9       84.83       91.03     16.88 o 
   0  19   9      281.46      269.03     22.07 o 
  -4 -17  10      218.89      310.64     48.11 o 
  -3 -17  10       68.21       85.28     36.08 o 
  -2 -17  10       37.95       63.07     35.01 o 
  -1 -17  10      171.71      198.60     42.20 o 
   0 -17  10      402.75      433.85     52.76 o 
  -5 -16  10       74.75       86.32     27.15 o 
  -4 -16  10      135.23      140.10     28.47 o 
  -3 -16  10      323.32      395.03     33.97 o 
  -2 -16  10      375.36      402.03     50.22 o 
  -1 -16  10       48.55       58.93     33.55 o 
   0 -16  10      247.84      253.53     42.40 o 
   1 -16  10        8.91       77.55     36.11 o 
  -6 -15  10       91.29      109.61     43.02 o 
  -5 -15  10       87.33       76.54     24.36 o 
  -4 -15  10      251.50      245.67     30.59 o 
  -3 -15  10       61.20       56.38     23.62 o 
  -2 -15  10       94.44       91.08     21.70 o 
  -1 -15  10       39.61       40.47     26.30 o 
   0 -15  10       64.02       75.43     21.48 o 
   1 -15  10      252.01      226.92     41.60 o 
   2 -15  10      234.01      277.38     45.03 o 
  -7 -14  10      224.98      240.75     40.08 o 
  -6 -14  10      258.51      281.86     31.70 o 
  -5 -14  10      172.02      220.40     28.81 o 
  -4 -14  10      163.74      189.33     34.55 o 
  -3 -14  10       46.40       46.67     21.28 o 
  -2 -14  10      202.59      207.08     34.55 o 
  -1 -14  10      366.41      373.16     30.81 o 
   0 -14  10      667.48      666.43     39.63 o 
   1 -14  10      268.80      284.19     29.22 o 
   2 -14  10      123.81      146.16     24.66 o 
   3 -14  10      317.39      297.68     45.97 o 
  -7 -13  10      120.36      126.08     27.21 o 
  -6 -13  10       30.80       37.05     23.32 o 
  -5 -13  10      210.40      219.03     27.91 o 
  -4 -13  10      427.90      375.24     31.10 o 
  -3 -13  10      143.32      131.15     23.52 o 
  -2 -13  10       44.21       36.01     20.85 o 
  -1 -13  10      539.71      525.27     33.36 o 
   0 -13  10     1104.65     1059.66     54.48 o 
   1 -13  10       56.47       49.58     19.63 o 
   2 -13  10       37.03       38.86     19.70 o 
   3 -13  10       98.19      100.22     33.90 o 
   4 -13  10      257.05      249.08     29.80 o 
   5 -13  10      165.32      152.07     37.91 o 
  -9 -12  10      116.76       99.38     41.02 o 
  -8 -12  10      116.31      116.92     45.90 o 
  -7 -12  10      514.57      563.67     40.89 o 
  -6 -12  10      367.14      442.90     35.51 o 
  -5 -12  10      121.19      122.43     23.86 o 
  -4 -12  10      220.32      247.65     26.90 o 
  -3 -12  10      589.25      649.93     36.75 o 
  -2 -12  10      425.21      426.02     32.78 o 
  -1 -12  10       69.93       74.52     23.38 o 
   0 -12  10      722.76      713.32     40.37 o 
   1 -12  10      146.27      166.42     22.07 o 
   2 -12  10      262.52      272.18     27.16 o 
   3 -12  10       50.72       53.04     19.86 o 
   4 -12  10      239.48      256.42     23.56 o 
   5 -12  10       76.47       72.00     34.19 o 
  -9 -11  10      170.40      209.01     43.12 o 
  -8 -11  10      176.93      182.79     31.41 o 
  -7 -11  10      397.43      334.01     44.17 o 
  -6 -11  10      242.44      202.14     26.57 o 
  -5 -11  10      209.89      212.36     25.31 o 
  -4 -11  10      408.17      414.90     30.77 o 
  -3 -11  10       90.95       88.72     19.86 o 
  -2 -11  10      416.46      382.99     29.08 o 
  -1 -11  10       56.41       48.26     16.18 o 
   0 -11  10       90.42       89.90     17.43 o 
   1 -11  10      727.99      748.90     39.08 o 
   2 -11  10      324.68      340.49     22.56 o 
   3 -11  10      177.68      183.18     19.22 o 
   4 -11  10       19.77       30.11     16.18 o 
   5 -11  10       96.96       66.64     24.36 o 
  -9 -10  10      204.50      260.09     34.01 o 
  -8 -10  10      187.62      180.11     24.28 o 
  -7 -10  10      257.06      254.26     24.92 o 
  -6 -10  10      515.25      520.54     36.05 o 
  -5 -10  10      187.74      225.50     36.74 o 
  -4 -10  10      535.99      590.84     34.49 o 
  -3 -10  10      219.26      254.04     25.53 o 
  -2 -10  10      517.35      517.63     32.70 o 
  -1 -10  10      480.96      438.44     31.29 o 
   0 -10  10      834.21      863.02     41.71 o 
   1 -10  10      305.73      315.57     20.67 o 
   2 -10  10      211.72      191.81     17.80 o 
   3 -10  10      553.42      598.02     28.73 o 
   4 -10  10       88.91       89.76     17.17 o 
   5 -10  10      153.39      123.19     25.60 o 
   6 -10  10        3.06       -8.66     32.86 o 
 -10  -9  10      288.42      267.30     29.16 o 
  -9  -9  10       83.22       56.40     32.45 o 
  -8  -9  10      597.41      618.93     29.79 o 
  -7  -9  10      366.50      321.46     26.41 o 
  -6  -9  10       71.55       76.51     14.14 o 
  -5  -9  10      360.45      376.39     30.50 o 
  -4  -9  10      498.41      446.19     63.16 o 
  -3  -9  10      178.68      171.28     21.70 o 
  -2  -9  10      104.94      113.43     36.34 o 
  -1  -9  10     1161.77     1191.88     40.58 o 
   0  -9  10     1095.24     1100.52     41.69 o 
   1  -9  10       92.97       85.46     13.22 o 
   2  -9  10       62.36       67.69     13.25 o 
   3  -9  10      173.89      163.29     17.21 o 
   4  -9  10      325.23      309.61     23.20 o 
   5  -9  10      306.71      302.11     37.85 o 
   6  -9  10       47.57       49.38     33.68 o 
 -10  -8  10      208.46      175.45     26.15 o 
  -9  -8  10       87.45       68.89     17.44 o 
  -8  -8  10      167.09      132.02     17.69 o 
  -7  -8  10     1278.01     1333.36     45.71 o 
  -6  -8  10     1118.08     1139.92     35.03 o 
  -5  -8  10      129.85      130.68     13.46 o 
  -4  -8  10      190.40      200.29     16.49 o 
  -3  -8  10      551.71      568.22     48.90 o 
  -2  -8  10      382.56      407.12     23.33 o 
  -1  -8  10      140.84      133.58     13.42 o 
   0  -8  10     1884.15     1891.25     64.90 o 
   1  -8  10      608.39      635.00     27.95 o 
   2  -8  10      307.75      280.25     19.52 o 
   3  -8  10      105.30      119.59     15.52 o 
   4  -8  10      365.75      359.73     31.05 o 
   5  -8  10      242.64      231.71     28.34 o 
   6  -8  10       85.05       59.43     19.92 o 
 -10  -7  10      135.39      118.72     21.37 o 
  -9  -7  10      180.48      149.43     18.69 o 
  -8  -7  10      467.20      467.79     25.44 o 
  -7  -7  10      667.76      647.88     31.09 o 
  -6  -7  10      405.23      397.37     18.38 o 
  -5  -7  10      601.00      619.52     22.44 o 
  -4  -7  10      355.90      348.43     17.35 o 
  -3  -7  10      241.54      232.11     13.71 o 
  -2  -7  10      498.90      460.61     22.34 o 
  -1  -7  10       80.11       82.41     11.88 o 
   0  -7  10      644.87      596.68     22.37 o 
   1  -7  10     1391.36     1412.09     48.29 o 
   2  -7  10      501.34      503.63     25.44 o 
   3  -7  10      430.08      442.00     24.31 o 
   4  -7  10       63.23       51.11     14.80 o 
   5  -7  10      186.03      181.68     19.80 o 
   6  -7  10       37.57       26.96     17.49 o 
   7  -7  10      144.73      139.90     33.24 o 
 -10  -6  10      776.89      734.15     36.36 o 
  -9  -6  10      485.03      528.78     27.17 o 
  -8  -6  10      531.52      514.62     26.17 o 
  -7  -6  10       83.33       75.49     13.95 o 
  -6  -6  10      678.09      624.05     22.76 o 
  -5  -6  10      110.27      114.74     10.81 o 
  -4  -6  10     1214.48     1240.91     35.08 o 
  -3  -6  10     1066.15     1064.37     33.85 o 
  -2  -6  10      905.91      915.80     28.98 o 
  -1  -6  10      733.15      716.55     25.53 o 
   0  -6  10     1000.79      997.17     27.35 o 
   1  -6  10      353.26      347.86     16.91 o 
   2  -6  10      411.45      383.68     18.30 o 
   3  -6  10     1020.05     1021.76     39.48 o 
   4  -6  10      222.16      257.90     19.78 o 
   5  -6  10       74.38       68.61     16.22 o 
   6  -6  10       15.67        0.36     15.86 o 
   7  -6  10      120.19      126.22     24.89 o 
 -10  -5  10      340.55      329.51     25.61 o 
  -9  -5  10      199.72      146.91     17.26 o 
  -8  -5  10     1031.15     1053.87     37.35 o 
  -7  -5  10      608.54      577.17     25.64 o 
  -6  -5  10      142.24      147.62     12.06 o 
  -5  -5  10      564.98      533.61     20.42 o 
  -4  -5  10      486.74      432.71     34.69 o 
  -3  -5  10      144.49      130.35     11.22 o 
  -2  -5  10      158.44      159.85     11.79 o 
  -1  -5  10     1319.58     1315.86     36.66 o 
   0  -5  10      988.13      956.22     28.09 o 
   1  -5  10      149.11      135.35     11.05 o 
   2  -5  10      114.29      114.96     11.43 o 
   3  -5  10      184.39      179.53     16.10 o 
   4  -5  10      246.51      230.73     18.45 o 
   5  -5  10      437.84      454.18     26.50 o 
   6  -5  10       47.24       23.74     16.91 o 
   7  -5  10       69.26       48.89     22.14 o 
 -11  -4  10      181.58      200.70     25.70 o 
 -10  -4  10      111.27      118.55     20.09 o 
  -9  -4  10       30.61       14.34     14.60 o 
  -8  -4  10      344.96      304.03     41.31 o 
  -7  -4  10     1991.73     2021.46     60.91 o 
  -6  -4  10     1753.42     1784.04     47.43 o 
  -5  -4  10      202.80      194.30     11.95 o 
  -4  -4  10      117.51      109.95      9.54 o 
  -3  -4  10      346.27      344.08     13.81 o 
  -2  -4  10      195.29      203.61     12.72 o 
  -1  -4  10      865.83      842.55     26.85 o 
   0  -4  10     3430.42     3379.39     83.91 o 
   1  -4  10      837.31      824.01     27.43 o 
   2  -4  10      458.71      466.67     22.82 o 
   3  -4  10      141.29      125.26     14.70 o 
   4  -4  10      417.41      403.45     23.40 o 
   5  -4  10      190.41      166.13     18.00 o 
   6  -4  10      272.34      276.72     22.35 o 
   7  -4  10      118.78      156.42     24.06 o 
 -11  -3  10       95.87       88.11     21.28 o 
 -10  -3  10      206.22      190.93     20.98 o 
  -9  -3  10      107.16      102.37     15.77 o 
  -8  -3  10     1069.76     1087.68     39.02 o 
  -7  -3  10      847.61      832.02     30.50 o 
  -6  -3  10      428.73      421.27     20.07 o 
  -5  -3  10     1119.53     1150.34     31.82 o 
  -4  -3  10      245.04      242.70     11.83 o 
  -3  -3  10      368.94      322.23     13.84 o 
  -2  -3  10      159.34      143.47     10.76 o 
  -1  -3  10       36.44       28.88      8.14 o 
   0  -3  10     1711.49     1657.68     41.50 o 
   1  -3  10     1423.57     1449.71     37.20 o 
   2  -3  10      800.06      808.76     31.57 o 
   3  -3  10      536.06      520.91     26.14 o 
   4  -3  10      216.42      199.97     17.50 o 
   5  -3  10      298.30      297.87     20.96 o 
   6  -3  10       23.64       16.02     16.15 o 
   7  -3  10       85.42       99.51     29.74 o 
 -11  -2  10       80.25       80.72     28.47 o 
 -10  -2  10      914.64      994.92     41.18 o 
  -9  -2  10      795.81      875.46     36.02 o 
  -8  -2  10      711.26      681.07     28.40 o 
  -7  -2  10       85.35       97.08     12.53 o 
  -6  -2  10      607.58      553.70     35.20 o 
  -5  -2  10       64.78       56.85      8.31 o 
  -4  -2  10     1884.36     1852.81     48.23 o 
  -3  -2  10     2128.53     2132.22     53.39 o 
  -2  -2  10     1329.14     1337.28     34.68 o 
  -1  -2  10      363.80      359.73     16.45 o 
   0  -2  10     1522.77     1456.19     37.92 o 
   1  -2  10      657.94      628.90     22.35 o 
   2  -2  10      682.29      707.03     48.36 o 
   3  -2  10     1860.95     1827.70     64.30 o 
   4  -2  10      401.88      442.56     23.66 o 
   5  -2  10       12.51       15.18     13.90 o 
   6  -2  10       60.23       51.86     16.13 o 
   7  -2  10      138.80      145.62     30.97 o 
 -11  -1  10      107.06       81.95     27.43 o 
 -10  -1  10      266.04      278.92     29.08 o 
  -9  -1  10      117.24      121.02     15.08 o 
  -8  -1  10     1443.54     1430.28     44.91 o 
  -7  -1  10      765.08      728.24     27.73 o 
  -6  -1  10      314.41      306.21     16.93 o 
  -5  -1  10      923.01      894.26     31.11 o 
  -4  -1  10      328.80      300.20     17.77 o 
  -3  -1  10      278.55      271.10     11.77 o 
  -2  -1  10      125.68      121.56      8.08 o 
  -1  -1  10      511.27      509.07     17.55 o 
   0  -1  10     1478.36     1517.15     44.58 o 
   1  -1  10      650.42      637.87     22.97 o 
   2  -1  10      549.91      592.85     26.80 o 
   3  -1  10      313.90      292.56     18.73 o 
   4  -1  10      164.73      151.83     15.31 o 
   5  -1  10      440.16      429.74     24.19 o 
   6  -1  10       19.20       31.02     18.52 o 
   7  -1  10       70.73       74.06     27.97 o 
 -11   0  10      279.02      276.82     33.67 o 
 -10   0  10        7.16        6.70     22.95 o 
  -9   0  10       16.43        6.28     12.53 o 
  -8   0  10      518.15      462.53     95.85 o 
  -7   0  10     2273.85     2288.29     66.52 o 
  -6   0  10     1930.85     1937.44     56.49 o 
  -5   0  10      367.46      367.26     17.15 o 
  -4   0  10       37.48       36.60      7.05 o 
  -3   0  10      363.50      339.93     14.34 o 
  -2   0  10       92.00       89.56      6.71 o 
  -1   0  10     1852.99     1824.96     38.51 o 
   0   0  10     3765.66     3730.93     89.23 o 
   1   0  10      819.15      849.84     24.18 o 
   2   0  10      574.86      588.71     21.36 o 
   3   0  10       33.18       34.26     11.23 o 
   4   0  10      400.16      430.83     22.52 o 
   5   0  10       99.37      100.81     20.63 o 
   6   0  10      432.42      451.98     32.54 o 
   7   0  10      132.37      148.87     30.65 o 
 -10   1  10      247.98      228.25     30.53 o 
  -9   1  10      158.03      113.82     16.80 o 
  -8   1  10     1331.95     1387.04     43.85 o 
  -7   1  10      801.51      786.19     27.68 o 
  -6   1  10      331.55      360.10     17.14 o 
  -5   1  10     1003.75     1019.83     31.43 o 
  -4   1  10      302.55      278.44     12.39 o 
  -3   1  10      257.23      237.46      9.25 o 
  -2   1  10       88.90       91.85      6.19 o 
  -1   1  10      371.46      366.25     12.92 o 
   0   1  10     1571.87     1582.05     36.43 o 
   1   1  10      686.92      706.19     20.70 o 
   2   1  10      674.90      692.66     20.72 o 
   3   1  10      294.81      290.68     17.68 o 
   4   1  10      198.63      182.12     19.55 o 
   5   1  10      442.36      477.43     30.52 o 
   6   1  10       45.11       73.45     20.03 o 
   7   1  10       51.62       72.90     26.77 o 
  -9   2  10      793.71      847.20     57.41 o 
  -8   2  10      787.45      776.78     32.32 o 
  -7   2  10       67.26       67.74     10.67 o 
  -6   2  10      610.03      566.15     59.93 o 
  -5   2  10       54.25       55.97      6.53 o 
  -4   2  10     1941.56     1913.23     40.19 o 
  -3   2  10     2085.57     2101.67     44.06 o 
  -2   2  10     1263.51     1275.05     28.24 o 
  -1   2  10      411.88      429.57     12.29 o 
   0   2  10     1471.58     1457.21     29.37 o 
   1   2  10      675.75      678.25     20.17 o 
   2   2  10      699.49      715.81     34.17 o 
   3   2  10     1895.00     1991.25     63.70 o 
   4   2  10      390.68      395.84     28.26 o 
   5   2  10       15.03        6.12     17.03 o 
   6   2  10       59.65       49.19     26.18 o 
   7   2  10      133.45      149.36     28.45 o 
  -9   3  10       60.40       42.28     20.23 o 
  -8   3  10     1199.24     1217.56     43.96 o 
  -7   3  10      815.67      816.99     65.69 o 
  -6   3  10      415.62      409.64     14.55 o 
  -5   3  10     1111.24     1087.91     25.45 o 
  -4   3  10      196.91      188.15      8.33 o 
  -3   3  10      387.80      363.34     12.63 o 
  -2   3  10      161.08      148.90      7.30 o 
  -1   3  10       37.64       33.28      5.78 o 
   0   3  10     1625.45     1567.11     34.45 o 
   1   3  10     1366.71     1339.85     36.17 o 
   2   3  10      717.40      742.63     25.33 o 
   3   3  10      606.57      639.56     35.59 o 
   4   3  10      170.63      181.90     16.28 o 
   5   3  10      332.16      320.62     28.14 o 
   6   3  10       43.28       24.56     17.52 o 
  -9   4  10       51.65       45.24     27.41 o 
  -8   4  10      393.42      252.56     26.38 o 
  -7   4  10     1961.57     2039.70     68.81 o 
  -6   4  10     1746.05     1743.98     45.82 o 
  -5   4  10      225.74      235.02     13.67 o 
  -4   4  10      144.10      154.36      8.32 o 
  -3   4  10      289.12      275.68     11.10 o 
  -2   4  10      244.05      264.46     10.17 o 
  -1   4  10      795.40      760.55     20.23 o 
   0   4  10     3529.36     3447.21     69.00 o 
   1   4  10      798.01      815.62     21.68 o 
   2   4  10      430.60      425.89     18.29 o 
   3   4  10      158.81      172.17     12.35 o 
   4   4  10      445.67      450.49     23.01 o 
   5   4  10      181.38      203.90     28.72 o 
   6   4  10      263.04      290.85     43.61 o 
  -9   5  10      248.89      185.07     35.35 o 
  -8   5  10      961.11      961.19     51.10 o 
  -7   5  10      608.50      605.80     34.34 o 
  -6   5  10      154.87      163.31     11.72 o 
  -5   5  10      660.94      662.91     31.64 o 
  -4   5  10      418.57      389.13     17.63 o 
  -3   5  10      139.14      133.63     11.18 o 
  -2   5  10      207.33      206.47     15.30 o 
  -1   5  10     1082.75     1044.71     30.11 o 
   0   5  10     1051.78     1058.74     29.20 o 
   1   5  10      184.68      187.00      9.12 o 
   2   5  10      138.43      160.16      9.99 o 
   3   5  10      196.16      193.84     16.22 o 
   4   5  10      250.18      262.57     24.77 o 
   5   5  10      447.75      477.41     34.27 o 
   6   5  10      117.53      155.09     36.47 o 
  -9   6  10      476.10      540.10     53.49 o 
  -8   6  10      644.13      661.75     31.50 o 
  -7   6  10       87.45       82.63     10.78 o 
  -6   6  10      648.77      619.21     21.85 o 
  -5   6  10      127.04      130.91     10.44 o 
  -4   6  10     1270.00     1289.56     34.45 o 
  -3   6  10     1056.71     1064.65     29.49 o 
  -2   6  10      793.39      798.74     26.94 o 
  -1   6  10      781.34      787.53     22.83 o 
   0   6  10      897.40      871.64     26.07 o 
   1   6  10      388.26      404.47     15.78 o 
   2   6  10      428.29      440.15     16.70 o 
   3   6  10     1031.34     1050.76     39.11 o 
   4   6  10      203.78      230.79     24.56 o 
   5   6  10       81.09       70.65     29.41 o 
   6   6  10       16.54        9.87     28.67 o 
  -8   7  10      577.21      597.09     29.89 o 
  -7   7  10      671.27      680.22     23.98 o 
  -6   7  10      405.23      438.73     24.91 o 
  -5   7  10      608.22      620.20     21.34 o 
  -4   7  10      282.58      297.11     14.15 o 
  -3   7  10      236.80      212.64     12.59 o 
  -2   7  10      458.46      436.20     16.63 o 
  -1   7  10       44.44       42.02     10.17 o 
   0   7  10      611.16      589.49     19.66 o 
   1   7  10     1297.56     1304.94     32.54 o 
   2   7  10      523.95      545.52     19.42 o 
   3   7  10      494.52      497.28     21.85 o 
   4   7  10       52.23       55.13     19.02 o 
   5   7  10      212.25      189.72     25.51 o 
   6   7  10       57.55       28.61     22.70 o 
  -9   8  10      123.50      151.66     32.46 o 
  -8   8  10      192.90      193.83     15.73 o 
  -7   8  10     1259.58     1267.58     36.81 o 
  -6   8  10     1145.05     1188.84     33.71 o 
  -5   8  10      177.50      198.79     12.29 o 
  -4   8  10      206.86      217.13     13.03 o 
  -3   8  10      381.96      390.08     16.12 o 
  -2   8  10      406.07      404.50     15.95 o 
  -1   8  10      101.13      104.70     10.30 o 
   0   8  10     1916.85     1880.45     48.03 o 
   1   8  10      597.41      611.10     18.52 o 
   2   8  10      318.15      331.45     15.05 o 
   3   8  10      126.08      150.77     13.76 o 
   4   8  10      434.85      472.01     25.06 o 
   5   8  10      235.28      246.81     26.71 o 
   6   8  10       85.05      101.22     34.40 o 
  -9   9  10      120.71       97.54     31.07 o 
  -8   9  10      565.61      634.11     32.60 o 
  -7   9  10      366.29      344.39     17.30 o 
  -6   9  10       76.14       71.16     10.87 o 
  -5   9  10      452.98      472.24     18.67 o 
  -4   9  10      393.51      398.05     26.97 o 
  -3   9  10      191.09      190.83     11.61 o 
  -2   9  10      171.33      160.85     10.92 o 
  -1   9  10      969.42      950.16     32.36 o 
   0   9  10     1157.35     1134.80     34.96 o 
   1   9  10      115.19      107.43      9.03 o 
   2   9  10       54.44       72.04     10.43 o 
   3   9  10      189.51      202.87     14.98 o 
   4   9  10      360.11      372.89     25.23 o 
   5   9  10      283.39      322.00     30.03 o 
   6   9  10      102.83       86.23     33.72 o 
  -9  10  10      196.89      235.36     37.72 o 
  -8  10  10      233.76      227.90     17.70 o 
  -7  10  10      285.32      273.59     15.95 o 
  -6  10  10      479.26      478.25     20.03 o 
  -5  10  10      226.02      263.36     14.52 o 
  -4  10  10      488.88      508.13     19.58 o 
  -3  10  10      305.02      312.38     17.92 o 
  -2  10  10      435.86      451.85     17.84 o 
  -1  10  10      466.42      464.01     19.40 o 
   0  10  10      725.81      706.88     26.19 o 
   1  10  10      356.74      382.87     14.84 o 
   2  10  10      225.37      227.19     13.54 o 
   3  10  10      498.83      498.31     23.60 o 
   4  10  10       88.60      129.39     14.91 o 
   5  10  10      171.06      175.39     33.28 o 
   6  10  10        6.23       37.08     32.39 o 
  -9  11  10      141.47      142.10     24.94 o 
  -8  11  10      248.87      315.75     22.57 o 
  -7  11  10      411.50      373.43     27.16 o 
  -6  11  10      245.08      233.70     14.81 o 
  -5  11  10      189.39      193.40     13.21 o 
  -4  11  10      387.52      370.02     17.12 o 
  -3  11  10       91.96       73.58      9.86 o 
  -2  11  10      408.24      396.90     16.90 o 
  -1  11  10       35.94       22.30      9.63 o 
   0  11  10       86.15       92.23     11.34 o 
   1  11  10      670.19      636.79     21.82 o 
   2  11  10      349.99      364.51     16.96 o 
   3  11  10      204.26      222.90     16.48 o 
   4  11  10       21.44       10.51     13.25 o 
   5  11  10       93.08       73.64     23.49 o 
  -9  12  10      135.19      181.33     39.86 o 
  -8  12  10      113.06      107.07     21.27 o 
  -7  12  10      528.79      570.73     32.32 o 
  -6  12  10      379.65      398.34     18.84 o 
  -5  12  10      174.04      175.97     13.42 o 
  -4  12  10      198.30      205.14     13.56 o 
  -3  12  10      440.97      452.08     18.84 o 
  -2  12  10      463.63      459.49     18.44 o 
  -1  12  10       44.27       32.17     10.26 o 
   0  12  10      707.12      671.15     25.50 o 
   1  12  10      152.27      157.00     11.61 o 
   2  12  10      279.88      282.76     20.79 o 
   3  12  10       44.60       30.80     12.92 o 
   4  12  10      308.83      349.15     20.55 o 
   5  12  10       76.32       65.56     32.48 o 
  -8  13  10      324.55      340.27     28.84 o 
  -7  13  10      135.32      128.37     17.63 o 
  -6  13  10       32.04       36.35     11.66 o 
  -5  13  10      295.53      271.76     15.74 o 
  -4  13  10      315.25      299.29     15.92 o 
  -3  13  10      154.04      141.90     12.12 o 
  -2  13  10       48.17       45.98      9.96 o 
  -1  13  10      439.93      443.84     20.54 o 
   0  13  10     1152.22     1125.73     35.95 o 
   1  13  10       77.14       64.59     10.12 o 
   2  13  10       41.89       46.93     12.21 o 
   3  13  10      116.77      101.51     16.43 o 
   4  13  10      306.40      327.93     22.99 o 
   5  13  10      127.92      102.49     34.26 o 
  -8  14  10       83.95       70.16     21.35 o 
  -7  14  10      224.46      184.82     19.80 o 
  -6  14  10      262.10      239.10     20.27 o 
  -5  14  10      175.49      172.06     14.26 o 
  -4  14  10      122.07      125.21     12.62 o 
  -3  14  10       88.95       81.95     11.26 o 
  -2  14  10      143.79      149.23     12.38 o 
  -1  14  10      351.09      356.82     18.65 o 
   0  14  10      575.54      546.08     23.58 o 
   1  14  10      333.90      347.13     16.18 o 
   2  14  10      144.75      170.23     15.28 o 
   3  14  10      274.23      295.81     21.69 o 
   4  14  10       46.23       65.90     20.53 o 
  -7  15  10      187.92      185.27     23.24 o 
  -6  15  10       90.97       84.37     16.27 o 
  -5  15  10       64.29       64.89     13.60 o 
  -4  15  10      247.98      241.25     15.58 o 
  -3  15  10       80.45       75.03     11.49 o 
  -2  15  10       76.24       66.01     11.47 o 
  -1  15  10       30.23       17.16     11.26 o 
   0  15  10       64.84       65.61     12.77 o 
   1  15  10      234.81      221.66     19.87 o 
   2  15  10      236.88      264.36     20.47 o 
   3  15  10       77.17      105.88     20.97 o 
   4  15  10       32.46       17.87     19.64 o 
  -6  16  10       44.73       51.72     18.04 o 
  -5  16  10      106.69      106.29     14.86 o 
  -4  16  10      116.10      104.63     14.52 o 
  -3  16  10      261.80      279.07     18.01 o 
  -2  16  10      424.61      415.83     21.02 o 
  -1  16  10       30.59       35.53     13.45 o 
   0  16  10      245.77      231.64     18.42 o 
   1  16  10       15.92        6.16     18.08 o 
   2  16  10      169.31      162.77     25.79 o 
   3  16  10       36.10       47.81     20.46 o 
  -6  17  10       18.77       25.25     25.84 o 
  -5  17  10      137.39      120.24     19.52 o 
  -4  17  10      152.75      150.54     17.30 o 
  -3  17  10       71.96       68.19     13.95 o 
  -2  17  10       26.83       26.44     12.91 o 
  -1  17  10      144.58      146.04     16.24 o 
   0  17  10      415.00      387.91     26.94 o 
   1  17  10       41.06       32.75     17.17 o 
   2  17  10       41.49       47.35     18.99 o 
  -4  18  10       19.97        5.37     16.38 o 
  -3  18  10       18.14       16.82     16.03 o 
  -2  18  10       73.33       69.52     16.86 o 
  -1  18  10      339.82      322.64     23.73 o 
   0  18  10      237.48      242.52     17.80 o 
   1  18  10      178.81      172.50     21.51 o 
  -4 -17  11      219.65      274.15     50.15 o 
  -4 -16  11      121.34       68.01     42.01 o 
  -3 -16  11       91.30       84.89     33.32 o 
  -2 -16  11       20.61       25.26     33.26 o 
  -1 -16  11       31.02       46.77     34.49 o 
   0 -16  11      118.88       95.25     38.80 o 
  -5 -15  11      180.12      201.23     30.96 o 
  -4 -15  11      114.86      130.44     27.41 o 
  -3 -15  11      182.60      195.71     28.92 o 
  -2 -15  11       37.59       37.80     32.33 o 
  -1 -15  11      233.00      247.64     42.43 o 
   0 -15  11       15.78       45.71     34.43 o 
   1 -15  11      374.21      336.48     48.48 o 
  -6 -14  11       89.96       64.45     25.03 o 
  -5 -14  11       66.93       75.83     25.82 o 
  -4 -14  11      381.80      334.71     58.29 o 
  -3 -14  11       54.27       54.26     24.17 o 
  -2 -14  11       73.86       65.02     20.06 o 
  -1 -14  11      188.35      175.30     24.90 o 
   0 -14  11       80.25       74.61     21.33 o 
   1 -14  11      151.82      134.37     24.40 o 
   2 -14  11       66.16       47.48     36.05 o 
  -7 -13  11       34.13       73.63     26.41 o 
  -6 -13  11      256.93      237.76     30.83 o 
  -5 -13  11       62.27       57.90     24.26 o 
  -4 -13  11      554.15      559.67     40.01 o 
  -3 -13  11      272.69      315.67     31.30 o 
  -2 -13  11      386.48      414.66     45.14 o 
  -1 -13  11       99.11      111.23     21.28 o 
   0 -13  11      248.33      263.12     27.84 o 
   1 -13  11      114.63      113.27     22.88 o 
   2 -13  11      155.42      176.55     32.91 o 
   3 -13  11      114.09       61.46     36.20 o 
   4 -13  11      173.60      202.41     38.72 o 
  -8 -12  11       42.31       80.24     32.12 o 
  -7 -12  11      421.32      424.51     38.02 o 
  -6 -12  11      147.89      126.79     25.79 o 
  -5 -12  11      234.85      219.35     44.71 o 
  -4 -12  11      290.04      294.84     32.55 o 
  -3 -12  11       77.78       71.08     21.66 o 
  -2 -12  11       88.10       43.35     31.70 o 
  -1 -12  11      117.32      128.57     20.93 o 
   0 -12  11      126.86      121.63     20.91 o 
   1 -12  11       40.11       36.11     18.86 o 
   2 -12  11       47.89       61.41     19.63 o 
   3 -12  11       62.30       32.17     18.47 o 
   4 -12  11      201.78      191.68     37.37 o 
  -9 -11  11       41.01       42.71     38.47 o 
  -8 -11  11      288.32      219.80     24.74 o 
  -7 -11  11      296.46      320.09     32.88 o 
  -6 -11  11     1045.89     1126.15     57.69 o 
  -5 -11  11      399.10      445.19     35.41 o 
  -4 -11  11      272.67      250.52     27.75 o 
  -3 -11  11      143.54      160.98     24.18 o 
  -2 -11  11       59.35       58.50     19.89 o 
  -1 -11  11      440.54      470.40     33.22 o 
   0 -11  11       20.08       15.74     16.53 o 
   1 -11  11      750.89      786.04     54.03 o 
   2 -11  11      432.94      443.11     28.96 o 
   3 -11  11       75.43       59.73     21.94 o 
   4 -11  11      143.34      131.26     52.09 o 
   5 -11  11      294.00      268.36     42.20 o 
  -9 -10  11       62.17       51.50     22.54 o 
  -8 -10  11      195.07      235.34     24.37 o 
  -7 -10  11      154.47      147.12     23.98 o 
  -6 -10  11      149.34      104.22     41.01 o 
  -5 -10  11      235.06      253.37     27.36 o 
  -4 -10  11      872.61      818.05     48.86 o 
  -3 -10  11       33.83       37.66     19.84 o 
  -2 -10  11      266.62      229.90     24.91 o 
  -1 -10  11      341.10      325.70     27.02 o 
   0 -10  11      213.91      226.79     17.73 o 
   1 -10  11      353.07      318.50     21.06 o 
   2 -10  11      143.67      125.60     16.70 o 
   3 -10  11       84.61       82.28     16.65 o 
   4 -10  11      150.97      131.78     25.17 o 
   5 -10  11      287.31      302.59     42.41 o 
  -9  -9  11       75.15       78.81     23.44 o 
  -8  -9  11      890.38      943.68     42.28 o 
  -7  -9  11       22.83       17.13     13.72 o 
  -6  -9  11      406.49      372.68     20.99 o 
  -5  -9  11      258.51      238.94     26.37 o 
  -4  -9  11      982.91     1063.98     51.46 o 
  -3  -9  11      439.96      496.59     27.45 o 
  -2  -9  11      846.56      846.52     33.53 o 
  -1  -9  11      162.73      177.93     28.96 o 
   0  -9  11      263.71      269.43     18.78 o 
   1  -9  11      210.20      187.54     16.81 o 
   2  -9  11      503.27      474.91     25.70 o 
   3  -9  11      179.57      180.03     24.19 o 
   4  -9  11      361.03      399.99     33.57 o 
   5  -9  11      475.55      449.68     36.52 o 
 -10  -8  11      117.80      129.10     24.98 o 
  -9  -8  11       39.26        3.18     16.35 o 
  -8  -8  11       78.64       70.13     16.17 o 
  -7  -8  11      717.26      743.06     27.34 o 
  -6  -8  11      337.74      310.62     18.97 o 
  -5  -8  11      316.76      348.94     19.07 o 
  -4  -8  11      677.08      670.30     26.15 o 
  -3  -8  11       60.39       38.45     16.92 o 
  -2  -8  11      268.32      229.73     17.20 o 
  -1  -8  11      492.08      480.39     25.16 o 
   0  -8  11       65.51       65.29     12.54 o 
   1  -8  11       64.92       63.93     13.01 o 
   2  -8  11       73.53       86.65     14.28 o 
   3  -8  11       63.24       78.25     20.02 o 
   4  -8  11      249.27      231.95     27.41 o 
   5  -8  11       69.84       84.04     18.56 o 
   6  -8  11       56.43       54.17     22.44 o 
 -10  -7  11       25.95       36.62     22.62 o 
  -9  -7  11       54.31       34.68     16.66 o 
  -8  -7  11      450.86      394.03     34.79 o 
  -7  -7  11      455.02      466.78     20.99 o 
  -6  -7  11     1600.58     1683.21     46.84 o 
  -5  -7  11      665.39      672.96     26.31 o 
  -4  -7  11      536.71      538.20     22.31 o 
  -3  -7  11       32.72       23.01     10.56 o 
  -2  -7  11      242.62      236.40     14.56 o 
  -1  -7  11      841.43      827.16     31.69 o 
   0  -7  11      203.84      189.28     16.16 o 
   1  -7  11      911.98      857.44     36.40 o 
   2  -7  11      646.73      675.78     34.91 o 
   3  -7  11       54.27       60.69     20.75 o 
   4  -7  11      174.38      169.22     18.91 o 
   5  -7  11      461.02      414.33     33.86 o 
   6  -7  11       20.46       32.18     21.25 o 
 -10  -6  11      359.10      353.27     27.04 o 
  -9  -6  11       88.48       62.11     16.61 o 
  -8  -6  11      223.57      209.05     19.44 o 
  -7  -6  11      207.60      207.23     17.24 o 
  -6  -6  11      161.60      143.34     12.79 o 
  -5  -6  11      393.45      409.48     19.58 o 
  -4  -6  11     1692.00     1569.58     48.05 o 
  -3  -6  11       27.87       17.50      9.80 o 
  -2  -6  11      289.56      288.45     15.54 o 
  -1  -6  11      521.48      518.57     21.76 o 
   0  -6  11      330.72      340.26     16.53 o 
   1  -6  11      392.33      388.90     18.09 o 
   2  -6  11      192.89      179.79     16.56 o 
   3  -6  11      181.84      181.44     17.72 o 
   4  -6  11      312.06      254.24     20.66 o 
   5  -6  11      424.75      441.08     27.63 o 
   6  -6  11       96.47       91.36     22.37 o 
 -10  -5  11      148.40      130.24     21.13 o 
  -9  -5  11      127.14      121.03     17.36 o 
  -8  -5  11     1014.61     1050.76     38.15 o 
  -7  -5  11       77.98       63.09     13.64 o 
  -6  -5  11      797.44      782.94     25.88 o 
  -5  -5  11      665.73      630.60     22.15 o 
  -4  -5  11     1219.44     1212.15     39.21 o 
  -3  -5  11      484.78      511.04     21.79 o 
  -2  -5  11     1472.47     1463.47     43.77 o 
  -1  -5  11      289.42      299.79     14.77 o 
   0  -5  11      112.96       92.98      9.49 o 
   1  -5  11      488.90      471.99     19.99 o 
   2  -5  11      706.61      670.14     29.07 o 
   3  -5  11      303.63      272.88     19.81 o 
   4  -5  11      507.63      525.48     28.52 o 
   5  -5  11      603.76      632.46     31.92 o 
   6  -5  11       19.48       34.76     20.45 o 
 -10  -4  11       58.25       35.37     18.56 o 
  -9  -4  11       53.41       26.62     17.30 o 
  -8  -4  11      129.28      113.76     15.63 o 
  -7  -4  11     1175.78     1205.91     40.93 o 
  -6  -4  11      535.26      514.09     23.62 o 
  -5  -4  11      403.27      411.55     17.19 o 
  -4  -4  11     1186.53     1167.47     33.03 o 
  -3  -4  11      249.08      236.91     13.77 o 
  -2  -4  11      579.85      523.80     37.88 o 
  -1  -4  11      501.98      492.85     20.28 o 
   0  -4  11       69.91       81.06      8.52 o 
   1  -4  11       65.28       52.81     12.23 o 
   2  -4  11      144.09      147.29     15.37 o 
   3  -4  11      119.22      128.35     15.41 o 
   4  -4  11      328.87      356.65     22.64 o 
   5  -4  11       59.50       65.28     16.54 o 
   6  -4  11      140.72      128.92     19.40 o 
 -11  -3  11      297.40      380.70     43.29 o 
 -10  -3  11       39.98       18.04     17.17 o 
  -9  -3  11      103.55      118.36     16.05 o 
  -8  -3  11      650.68      654.68     29.21 o 
  -7  -3  11      584.90      542.60     23.91 o 
  -6  -3  11     1519.28     1599.46     50.29 o 
  -5  -3  11      903.80      913.78     27.10 o 
  -4  -3  11      797.30      803.88     24.17 o 
  -3  -3  11      305.74      325.77     15.64 o 
  -2  -3  11     1121.64     1113.31     33.33 o 
  -1  -3  11     1210.86     1177.95     37.58 o 
   0  -3  11      376.08      365.29     15.58 o 
   1  -3  11      781.27      773.19     31.67 o 
   2  -3  11      603.89      619.83     29.75 o 
   3  -3  11       89.06       91.04     19.08 o 
   4  -3  11      249.72      245.25     19.65 o 
   5  -3  11      442.17      422.37     25.00 o 
   6  -3  11        8.27        2.75     16.53 o 
 -11  -2  11      118.15      115.96     30.41 o 
 -10  -2  11      441.22      479.18     27.99 o 
  -9  -2  11      118.21       80.19     15.56 o 
  -8  -2  11      287.39      287.41     18.49 o 
  -7  -2  11      158.39      143.75     13.98 o 
  -6  -2  11      181.70      156.34     13.59 o 
  -5  -2  11      363.30      341.69     16.88 o 
  -4  -2  11     2477.69     2317.30     59.22 o 
  -3  -2  11       49.04       37.91      7.37 o 
  -2  -2  11      132.28      131.02     10.94 o 
  -1  -2  11      751.96      710.67     25.20 o 
   0  -2  11      119.48      137.22     10.65 o 
   1  -2  11      331.66      312.41     25.47 o 
   2  -2  11      125.69      119.61     13.89 o 
   3  -2  11      101.00      130.06     14.71 o 
   4  -2  11      376.43      387.53     27.38 o 
   5  -2  11      398.79      418.88     25.12 o 
   6  -2  11      203.22      237.93     27.02 o 
 -11  -1  11      305.96      338.69     37.83 o 
 -10  -1  11       60.79       45.37     16.89 o 
  -9  -1  11      102.42       90.86     14.97 o 
  -8  -1  11      830.32      827.64     31.72 o 
  -7  -1  11      371.93      355.85     19.37 o 
  -6  -1  11     1305.64     1316.90     39.76 o 
  -5  -1  11      872.85      855.53     29.83 o 
  -4  -1  11      977.41      996.00     28.73 o 
  -3  -1  11      499.87      520.11     18.46 o 
  -2  -1  11     1848.44     1844.81     55.09 o 
  -1  -1  11      867.16      867.32     26.26 o 
   0  -1  11       55.90       58.82      8.95 o 
   1  -1  11      727.87      734.53     25.19 o 
   2  -1  11      632.36      654.58     27.90 o 
   3  -1  11      279.62      271.92     18.41 o 
   4  -1  11      421.02      379.88     22.79 o 
   5  -1  11      497.11      552.44     35.66 o 
   6  -1  11       23.07       27.92     35.57 o 
   7  -1  11       75.45      115.36     30.43 o 
 -11   0  11       25.21       29.56     24.62 o 
 -10   0  11       38.16       -8.01     23.31 o 
  -9   0  11        4.52       -2.15     12.28 o 
  -8   0  11      131.16      142.31     14.51 o 
  -7   0  11     1484.21     1474.94     45.68 o 
  -6   0  11      609.45      617.02     24.12 o 
  -5   0  11      474.20      499.69     20.54 o 
  -4   0  11     1425.75     1436.43     42.79 o 
  -3   0  11      534.61      505.91     17.30 o 
  -2   0  11      826.05      859.02     35.52 o 
  -1   0  11      376.60      364.54     17.88 o 
   0   0  11        2.03        3.68      7.81 o 
   1   0  11       51.36       40.98      8.71 o 
   2   0  11      254.36      267.50     17.07 o 
   3   0  11      160.85      166.79     15.10 o 
   4   0  11      386.48      403.38     28.73 o 
   5   0  11       99.23      140.70     21.76 o 
   6   0  11      217.55      216.03     25.28 o 
   7   0  11       26.60       16.39     26.86 o 
 -10   1  11       62.92       47.54     23.10 o 
  -9   1  11      130.01      149.76     21.73 o 
  -8   1  11      887.16      899.94     31.28 o 
  -7   1  11      406.71      384.80     18.96 o 
  -6   1  11     1137.20     1143.62     38.02 o 
  -5   1  11      921.80      937.47     29.98 o 
  -4   1  11     1052.54     1036.55     32.04 o 
  -3   1  11      597.50      611.27     17.00 o 
  -2   1  11     2057.93     2070.01     45.88 o 
  -1   1  11      724.32      717.60     20.49 o 
   0   1  11       45.01       41.98      7.54 o 
   1   1  11      729.84      746.94     22.43 o 
   2   1  11      574.47      609.81     26.55 o 
   3   1  11      277.24      259.48     22.17 o 
   4   1  11      457.94      439.11     29.26 o 
   5   1  11      470.54      532.46     35.15 o 
   6   1  11        9.78       25.18     19.78 o 
   7   1  11       60.50       65.68     27.60 o 
  -9   2  11      100.52       76.13     19.10 o 
  -8   2  11      304.38      296.96     20.82 o 
  -7   2  11      137.06      124.99     12.12 o 
  -6   2  11      196.49      182.24     12.49 o 
  -5   2  11      330.37      334.46     16.06 o 
  -4   2  11     2461.61     2353.54     57.99 o 
  -3   2  11       71.72       55.89      7.72 o 
  -2   2  11      117.65      136.55      8.01 o 
  -1   2  11      791.16      788.28     20.54 o 
   0   2  11       90.19       87.38      8.42 o 
   1   2  11      338.79      332.46     19.59 o 
   2   2  11      125.06      134.16     11.47 o 
   3   2  11       97.32      101.38     16.98 o 
   4   2  11      360.29      357.41     27.86 o 
   5   2  11      387.90      448.54     45.46 o 
   6   2  11      206.69      246.28     25.76 o 
  -9   3  11       55.71       25.64     20.74 o 
  -8   3  11      629.14      605.81     39.99 o 
  -7   3  11      539.32      511.58     31.53 o 
  -6   3  11     1712.24     1730.83     59.23 o 
  -5   3  11      843.27      854.75     21.36 o 
  -4   3  11      770.81      756.68     19.25 o 
  -3   3  11      295.71      303.75     11.55 o 
  -2   3  11      989.55      993.31     25.62 o 
  -1   3  11     1304.77     1315.58     30.76 o 
   0   3  11      462.63      479.81     14.67 o 
   1   3  11      804.49      842.90     27.29 o 
   2   3  11      595.78      670.50     24.02 o 
   3   3  11      120.92      119.17     14.67 o 
   4   3  11      222.92      253.49     23.21 o 
   5   3  11      428.21      427.66     29.96 o 
   6   3  11       10.35       30.44     32.60 o 
  -9   4  11       52.44       44.01     20.70 o 
  -8   4  11      110.59      124.58     21.74 o 
  -7   4  11     1221.62     1217.03     56.68 o 
  -6   4  11      549.05      593.49     25.85 o 
  -5   4  11      397.98      397.08     16.65 o 
  -4   4  11     1171.56     1187.79     32.43 o 
  -3   4  11      247.71      246.43     11.67 o 
  -2   4  11      555.14      573.43     39.93 o 
  -1   4  11      505.81      540.35     16.25 o 
   0   4  11       54.34       61.21      6.70 o 
   1   4  11       70.29       65.27      9.69 o 
   2   4  11      108.24      121.29     11.63 o 
   3   4  11      141.70      146.28     15.22 o 
   4   4  11      301.76      304.08     20.21 o 
   5   4  11       64.09       96.93     33.36 o 
   6   4  11      158.19      106.81     36.00 o 
  -9   5  11      123.58      166.64     35.18 o 
  -8   5  11     1080.58     1145.66     56.77 o 
  -7   5  11       74.33       49.78     14.07 o 
  -6   5  11      747.83      724.56     31.62 o 
  -5   5  11      676.00      641.06     21.44 o 
  -4   5  11     1333.65     1303.99     34.51 o 
  -3   5  11      658.10      686.55     26.96 o 
  -2   5  11     1489.11     1487.44     43.28 o 
  -1   5  11      196.65      209.19     11.55 o 
   0   5  11      139.80      140.39      9.02 o 
   1   5  11      484.77      492.03     17.81 o 
   2   5  11      632.58      660.35     29.02 o 
   3   5  11      344.85      356.35     26.95 o 
   4   5  11      572.73      647.44     37.76 o 
   5   5  11      548.37      572.42     58.17 o 
  -8   6  11      236.58      231.23     26.48 o 
  -7   6  11      177.99      161.54     15.12 o 
  -6   6  11      188.95      170.87     14.94 o 
  -5   6  11      353.23      366.32     16.35 o 
  -4   6  11     1691.50     1648.59     42.83 o 
  -3   6  11       52.73       49.23      8.33 o 
  -2   6  11      246.29      233.90     13.68 o 
  -1   6  11      576.52      593.95     21.45 o 
   0   6  11      290.03      297.95     12.66 o 
   1   6  11      375.65      363.21     16.13 o 
   2   6  11      210.97      234.28     20.66 o 
   3   6  11      184.02      181.58     17.20 o 
   4   6  11      300.98      325.05     37.22 o 
   5   6  11      412.13      475.45     35.67 o 
  -8   7  11      426.70      392.97     31.96 o 
  -7   7  11      429.11      452.99     20.44 o 
  -6   7  11     1714.71     1720.32     45.66 o 
  -5   7  11      666.68      689.01     22.91 o 
  -4   7  11      491.98      483.89     18.69 o 
  -3   7  11       22.85       19.57      8.10 o 
  -2   7  11      259.52      258.52     14.24 o 
  -1   7  11      897.48      898.44     29.07 o 
   0   7  11      273.45      269.99     13.04 o 
   1   7  11      959.30      981.49     28.02 o 
   2   7  11      594.97      661.55     22.71 o 
   3   7  11       75.92       70.18     14.78 o 
   4   7  11      149.57      143.94     23.13 o 
   5   7  11      440.34      438.09     34.33 o 
  -8   8  11       70.07       78.45     16.83 o 
  -7   8  11      768.90      757.29     26.20 o 
  -6   8  11      354.84      331.97     18.00 o 
  -5   8  11      314.50      310.96     15.49 o 
  -4   8  11      679.08      662.78     22.16 o 
  -3   8  11       70.11       66.77      9.53 o 
  -2   8  11      258.83      212.18     15.90 o 
  -1   8  11      513.57      537.64     21.00 o 
   0   8  11       60.99       70.77     10.42 o 
   1   8  11       80.71       91.35     10.08 o 
   2   8  11       30.78       34.39      9.79 o 
   3   8  11       59.30       57.30     14.85 o 
   4   8  11      220.23      244.92     26.51 o 
   5   8  11       58.55       36.25     22.72 o 
   6   8  11       74.79       85.89     35.40 o 
  -9   9  11      105.94      128.50     33.03 o 
  -8   9  11      875.36      939.92     39.34 o 
  -7   9  11       25.92       27.20     11.69 o 
  -6   9  11      422.99      414.31     22.20 o 
  -5   9  11      262.83      253.77     14.37 o 
  -4   9  11     1013.63      997.44     29.93 o 
  -3   9  11      589.37      623.99     20.95 o 
  -2   9  11      767.97      757.44     27.36 o 
  -1   9  11      117.10      108.28     11.47 o 
   0   9  11      276.86      285.16     15.77 o 
   1   9  11      210.69      186.44     12.48 o 
   2   9  11      454.38      462.23     19.73 o 
   3   9  11      211.95      219.87     16.30 o 
   4   9  11      404.84      443.83     33.23 o 
   5   9  11      432.77      498.86     36.97 o 
  -9  10  11       59.56      103.65     32.73 o 
  -8  10  11      188.69      192.24     21.46 o 
  -7  10  11      143.74      143.24     14.00 o 
  -6  10  11      175.75      159.44     13.42 o 
  -5  10  11      236.34      230.97     14.53 o 
  -4  10  11      930.32      915.14     27.75 o 
  -3  10  11       32.82       38.49      9.50 o 
  -2  10  11      231.76      218.08     13.08 o 
  -1  10  11      347.57      353.35     18.84 o 
   0  10  11      195.09      189.58     13.90 o 
   1  10  11      313.42      308.85     17.01 o 
   2  10  11      173.18      183.98     13.13 o 
   3  10  11      100.42      108.19     14.20 o 
   4  10  11      160.65      160.32     34.64 o 
   5  10  11      285.58      344.00     43.57 o 
  -9  11  11       32.28       25.17     30.48 o 
  -8  11  11      270.25      246.19     21.74 o 
  -7  11  11      278.24      272.59     17.14 o 
  -6  11  11     1115.33     1084.06     33.29 o 
  -5  11  11      421.40      435.20     19.46 o 
  -4  11  11      224.68      224.40     14.17 o 
  -3  11  11      116.36      114.08     11.67 o 
  -2  11  11       67.27       54.84     10.21 o 
  -1  11  11      491.80      511.71     21.73 o 
   0  11  11       26.11       36.32     10.95 o 
   1  11  11      748.74      776.89     28.03 o 
   2  11  11      402.54      406.05     20.74 o 
   3  11  11       77.29       74.72     14.38 o 
   4  11  11      148.70      160.44     20.19 o 
   5  11  11      284.62      282.96     42.72 o 
  -8  12  11       34.18       11.50     16.60 o 
  -7  12  11      465.90      499.70     28.04 o 
  -6  12  11      156.82      151.12     14.09 o 
  -5  12  11      253.48      241.97     15.43 o 
  -4  12  11      309.59      339.13     16.96 o 
  -3  12  11       81.97       91.16     11.41 o 
  -2  12  11       87.01       69.27     10.92 o 
  -1  12  11      123.42      116.53     12.65 o 
   0  12  11      139.17      133.34     13.36 o 
   1  12  11       45.89       43.20     11.68 o 
   2  12  11       25.14       25.90     12.14 o 
   3  12  11       43.51       54.51     15.85 o 
   4  12  11      188.10      182.84     20.88 o 
  -8  13  11      469.70      440.51     73.23 o 
  -7  13  11       45.95       45.86     19.79 o 
  -6  13  11      286.85      249.24     17.93 o 
  -5  13  11       67.17       58.87     12.25 o 
  -4  13  11      520.33      531.15     21.78 o 
  -3  13  11      350.55      342.62     17.01 o 
  -2  13  11      345.65      341.34     17.10 o 
  -1  13  11       66.50       64.74     11.93 o 
   0  13  11      248.18      281.05     17.17 o 
   1  13  11      115.11      118.01     13.74 o 
   2  13  11      137.66      145.31     15.07 o 
   3  13  11      117.38       94.08     17.44 o 
   4  13  11      184.70      204.65     25.74 o 
  -7  14  11      102.26      130.22     22.27 o 
  -6  14  11      113.50      106.39     15.54 o 
  -5  14  11       72.75       63.50     14.32 o 
  -4  14  11      432.98      423.54     19.36 o 
  -3  14  11       63.78       57.52     11.59 o 
  -2  14  11       70.35       79.62     11.90 o 
  -1  14  11      173.43      171.48     14.77 o 
   0  14  11       71.46       79.33     13.17 o 
   1  14  11      136.65      114.31     14.50 o 
   2  14  11       77.79       61.88     15.96 o 
   3  14  11       60.94       59.35     20.81 o 
  -7  15  11      143.08      124.03     30.25 o 
  -6  15  11      432.43      418.02     30.10 o 
  -5  15  11      190.73      190.23     16.98 o 
  -4  15  11       86.45       71.39     14.23 o 
  -3  15  11      159.03      159.14     15.43 o 
  -2  15  11       48.89       35.57     13.09 o 
  -1  15  11      249.63      240.64     18.64 o 
   0  15  11        8.44        3.41     13.88 o 
   1  15  11      347.16      341.59     27.12 o 
   2  15  11      169.59      191.64     22.59 o 
   3  15  11       65.10       86.70     22.18 o 
  -6  16  11       64.03       60.70     19.94 o 
  -5  16  11      144.94      119.29     17.76 o 
  -4  16  11      134.59      157.23     15.95 o 
  -3  16  11       79.16       83.92     14.01 o 
  -2  16  11       13.05        4.34     12.71 o 
  -1  16  11       10.94       19.88     14.17 o 
   0  16  11      128.08      143.16     15.88 o 
   1  16  11       34.12       15.36     17.52 o 
   2  16  11       21.50       -9.79     17.83 o 
  -5  17  11       15.02       15.24     17.33 o 
  -4  17  11      202.88      186.00     29.31 o 
  -3  17  11      165.90      164.83     36.60 o 
  -2  17  11      141.14      124.05     18.96 o 
  -1  17  11       14.73       14.36     16.57 o 
   0  17  11      259.00      245.85     18.43 o 
   1  17  11       37.09       32.87     18.79 o 
  -3  18  11       67.51       37.66     17.82 o 
  -2  18  11       20.23       21.82     16.69 o 
  -1  18  11       49.69       25.71     16.81 o 
  -4 -16  12       43.74      121.76     48.49 o 
  -5 -15  12       17.31      -35.04     43.46 o 
  -4 -15  12      137.00      139.23     30.29 o 
  -3 -15  12       39.01       59.50     34.10 o 
  -2 -15  12      101.05       92.21     36.39 o 
  -1 -15  12      288.19      245.41     43.67 o 
  -5 -14  12      261.21      309.72     34.68 o 
  -4 -14  12      107.60      168.29     44.12 o 
  -3 -14  12      115.68      113.60     35.86 o 
  -2 -14  12      200.23      202.06     26.10 o 
  -1 -14  12      109.78      107.45     23.16 o 
   0 -14  12      112.80      141.57     36.80 o 
   1 -14  12      222.29      274.34     45.86 o 
  -6 -13  12      112.45      112.94     28.29 o 
  -5 -13  12      113.71      158.24     28.81 o 
  -4 -13  12      551.53      595.91     41.96 o 
  -3 -13  12      127.85      103.72     26.10 o 
  -2 -13  12       94.80       80.25     21.34 o 
  -1 -13  12      266.46      240.79     27.39 o 
   0 -13  12       24.57       23.29     35.77 o 
   1 -13  12       82.64       72.95     21.73 o 
   2 -13  12      162.35      155.32     41.09 o 
   3 -13  12       22.21       26.02     31.40 o 
  -7 -12  12       68.69       92.97     36.28 o 
  -6 -12  12      140.11      146.83     28.23 o 
  -5 -12  12      271.99      281.79     46.98 o 
  -4 -12  12      155.61      183.82     27.20 o 
  -3 -12  12      227.30      285.30     30.15 o 
  -2 -12  12      245.61      244.62     38.86 o 
  -1 -12  12      102.30      122.06     30.48 o 
   0 -12  12      172.27      187.17     24.44 o 
   1 -12  12       87.07       92.12     21.76 o 
   2 -12  12       46.48       54.43     16.70 o 
   3 -12  12       57.15       33.62     30.54 o 
   4 -12  12      122.23      147.65     37.23 o 
  -8 -11  12      148.75      191.67     28.00 o 
  -7 -11  12      265.56      300.93     41.07 o 
  -6 -11  12      322.51      298.54     32.22 o 
  -5 -11  12        6.93       -1.09     21.71 o 
  -4 -11  12      268.71      249.20     29.66 o 
  -3 -11  12       79.35       37.96     22.34 o 
  -2 -11  12      143.99       95.04     22.96 o 
  -1 -11  12      761.92      780.50     43.75 o 
   0 -11  12       14.52       12.47     13.88 o 
   1 -11  12       37.97       44.96     15.27 o 
   2 -11  12       53.58       58.71     16.88 o 
   3 -11  12       26.58       11.57     28.57 o 
   4 -11  12       50.82       67.47     33.14 o 
  -9 -10  12       58.34       64.75     23.75 o 
  -8 -10  12      357.31      395.37     28.71 o 
  -7 -10  12       25.83       23.46     18.84 o 
  -6 -10  12      163.37      178.45     26.84 o 
  -5 -10  12      343.53      353.21     38.83 o 
  -4 -10  12      168.23      142.29     23.94 o 
  -3 -10  12      534.99      546.54     38.16 o 
  -2 -10  12      409.72      407.60     24.48 o 
  -1 -10  12      265.60      270.59     20.07 o 
   0 -10  12      125.01      119.65     16.26 o 
   1 -10  12      246.97      291.46     28.16 o 
   2 -10  12       66.32       73.95     16.52 o 
   3 -10  12       45.75       20.94     21.84 o 
   4 -10  12      136.18       89.87     34.35 o 
  -9  -9  12       52.44       36.85     22.61 o 
  -8  -9  12      102.68      122.66     21.21 o 
  -7  -9  12       37.16       31.14     15.06 o 
  -6  -9  12      226.90      244.56     18.08 o 
  -5  -9  12      231.07      255.73     20.47 o 
  -4  -9  12     1024.11     1011.98     41.12 o 
  -3  -9  12      289.41      241.41     19.68 o 
  -2  -9  12       93.73       93.51     15.15 o 
  -1  -9  12      484.21      479.19     25.34 o 
   0  -9  12       62.60       58.51     13.99 o 
   1  -9  12      116.56       89.18     15.66 o 
   2  -9  12      198.66      212.54     24.56 o 
   3  -9  12       25.92       13.74     19.56 o 
   4  -9  12       57.04       40.58     24.05 o 
   5  -9  12       30.95       50.59     33.62 o 
  -9  -8  12      171.46      154.77     25.35 o 
  -8  -8  12      219.49      224.91     28.66 o 
  -7  -8  12       79.86       84.80     15.32 o 
  -6  -8  12      357.52      412.70     25.41 o 
  -5  -8  12      755.43      789.05     29.87 o 
  -4  -8  12      346.17      356.30     19.23 o 
  -3  -8  12      217.51      204.32     18.17 o 
  -2  -8  12      277.98      275.30     19.76 o 
  -1  -8  12      135.84      159.45     19.03 o 
   0  -8  12      344.31      351.54     21.56 o 
   1  -8  12      354.35      346.80     22.02 o 
   2  -8  12       85.64       82.43     20.52 o 
   3  -8  12      115.02      126.29     22.20 o 
   4  -8  12      139.91      137.10     19.56 o 
   5  -8  12       75.83       89.85     29.69 o 
 -10  -7  12       83.95      100.42     26.63 o 
  -9  -7  12        9.67        6.07     18.10 o 
  -8  -7  12      222.63      194.59     26.14 o 
  -7  -7  12      420.59      401.82     26.20 o 
  -6  -7  12      480.41      451.77     31.88 o 
  -5  -7  12       80.36       72.60     13.15 o 
  -4  -7  12      563.34      541.05     23.54 o 
  -3  -7  12      119.89      136.70     13.43 o 
  -2  -7  12      272.66      231.55     15.99 o 
  -1  -7  12      945.34      914.16     31.40 o 
   0  -7  12        8.22       14.75      9.99 o 
   1  -7  12       66.15       59.03     14.11 o 
   2  -7  12       39.16       28.42     13.79 o 
   3  -7  12       47.67       44.97     15.59 o 
   4  -7  12      114.59      111.12     26.59 o 
   5  -7  12      133.42      130.37     23.83 o 
 -10  -6  12      143.90      136.67     24.66 o 
  -9  -6  12      165.79      134.48     18.01 o 
  -8  -6  12      715.00      731.08     31.60 o 
  -7  -6  12       39.20       36.68     16.63 o 
  -6  -6  12      146.84      152.90     20.23 o 
  -5  -6  12      376.76      314.73     18.85 o 
  -4  -6  12      193.76      182.25     14.57 o 
  -3  -6  12     1399.55     1351.99     43.12 o 
  -2  -6  12      909.91      920.19     31.67 o 
  -1  -6  12      517.34      505.69     21.38 o 
   0  -6  12      205.28      199.72     14.08 o 
   1  -6  12      326.39      341.38     20.49 o 
   2  -6  12       75.87       83.43     14.95 o 
   3  -6  12       99.60       81.85     15.94 o 
   4  -6  12      263.46      252.60     21.28 o 
   5  -6  12      351.75      362.56     25.85 o 
   6  -6  12       54.14       48.20     22.29 o 
 -10  -5  12      220.19      230.91     26.95 o 
  -9  -5  12       84.32       70.08     16.32 o 
  -8  -5  12      242.84      232.18     19.21 o 
  -7  -5  12      102.88      107.08     15.11 o 
  -6  -5  12      309.56      303.12     21.22 o 
  -5  -5  12      222.05      240.94     16.14 o 
  -4  -5  12     1505.36     1440.35     43.53 o 
  -3  -5  12      463.92      392.69     33.20 o 
  -2  -5  12      161.85      158.22     13.18 o 
  -1  -5  12      492.10      454.94     20.46 o 
   0  -5  12      180.41      170.02     15.38 o 
   1  -5  12      207.28      169.26     16.11 o 
   2  -5  12      230.94      211.03     17.57 o 
   3  -5  12       14.63       -0.27     13.98 o 
   4  -5  12      123.50      142.81     18.59 o 
   5  -5  12       72.99       65.02     17.84 o 
   6  -5  12       77.01      113.31     23.18 o 
 -10  -4  12       65.90       67.99     19.42 o 
  -9  -4  12      135.82      104.65     16.60 o 
  -8  -4  12      286.81      240.22     18.63 o 
  -7  -4  12       85.39       62.84     13.78 o 
  -6  -4  12      776.75      769.04     29.01 o 
  -5  -4  12     1302.69     1319.07     42.14 o 
  -4  -4  12      459.95      458.39     20.68 o 
  -3  -4  12       84.29       67.92     11.13 o 
  -2  -4  12      254.09      219.20     14.14 o 
  -1  -4  12      152.68      165.18     14.75 o 
   0  -4  12      624.77      603.05     22.72 o 
   1  -4  12      966.11      957.17     37.40 o 
   2  -4  12       83.92       91.03     14.46 o 
   3  -4  12      133.61      149.31     16.74 o 
   4  -4  12      177.92      161.16     18.81 o 
   5  -4  12       76.23       67.21     17.58 o 
   6  -4  12       97.39      112.96     23.02 o 
 -10  -3  12      134.15      132.29     20.04 o 
  -9  -3  12       10.00        0.19     14.28 o 
  -8  -3  12      289.41      286.73     19.21 o 
  -7  -3  12      440.69      434.35     21.86 o 
  -6  -3  12      504.55      462.40     21.65 o 
  -5  -3  12      146.88      134.20     12.62 o 
  -4  -3  12      945.92      899.23     30.18 o 
  -3  -3  12      187.95      200.27     13.25 o 
  -2  -3  12      573.71      553.67     22.14 o 
  -1  -3  12      577.97      583.33     22.19 o 
   0  -3  12       15.82       12.20      9.12 o 
   1  -3  12      120.00      108.58     13.82 o 
   2  -3  12       65.12       67.43     13.86 o 
   3  -3  12       93.86       67.95     15.09 o 
   4  -3  12      268.78      270.19     20.80 o 
   5  -3  12      256.64      262.83     21.82 o 
   6  -3  12      133.41      129.31     31.35 o 
 -10  -2  12      188.53      190.83     21.05 o 
  -9  -2  12      214.41      217.43     18.31 o 
  -8  -2  12      973.97      991.40     40.26 o 
  -7  -2  12       53.42       40.06     12.43 o 
  -6  -2  12      118.08       81.72     12.05 o 
  -5  -2  12      459.90      459.24     36.16 o 
  -4  -2  12      150.73      116.65     11.80 o 
  -3  -2  12     1988.47     1874.36     55.27 o 
  -2  -2  12     1692.55     1776.96     51.31 o 
  -1  -2  12      772.71      765.56     25.91 o 
   0  -2  12       60.10       59.83     10.21 o 
   1  -2  12      499.69      497.15     24.23 o 
   2  -2  12       23.73       27.65     13.03 o 
   3  -2  12      164.90      157.69     16.71 o 
   4  -2  12      422.58      425.34     30.63 o 
   5  -2  12      517.29      547.69     36.68 o 
   6  -2  12       31.54       44.17     27.70 o 
 -10  -1  12      208.12      193.93     25.37 o 
  -9  -1  12       48.84       32.48     14.06 o 
  -8  -1  12      275.62      249.07     18.36 o 
  -7  -1  12      272.69      273.04     17.46 o 
  -6  -1  12      417.05      410.55     19.91 o 
  -5  -1  12      179.58      172.25     12.98 o 
  -4  -1  12     1291.26     1276.17     38.57 o 
  -3  -1  12      356.61      360.39     30.91 o 
  -2  -1  12      552.72      511.03     20.08 o 
  -1  -1  12      430.99      410.49     18.20 o 
   0  -1  12      141.20      127.04     13.97 o 
   1  -1  12      256.96      228.07     16.05 o 
   2  -1  12      220.19      205.30     16.33 o 
   3  -1  12       54.02       66.84     14.16 o 
   4  -1  12      268.59      286.35     20.29 o 
   5  -1  12      200.25      199.22     24.86 o 
   6  -1  12      106.48      175.78     33.06 o 
 -10   0  12       47.71       33.89     20.26 o 
  -9   0  12       44.80       30.49     13.25 o 
  -8   0  12      315.37      315.55     70.15 o 
  -7   0  12       98.36       84.23     12.24 o 
  -6   0  12     1042.14     1043.23     37.74 o 
  -5   0  12     1552.49     1628.96     48.74 o 
  -4   0  12      418.18      396.72     17.60 o 
  -3   0  12       49.84       29.59      7.58 o 
  -2   0  12      308.12      263.85     18.62 o 
  -1   0  12      123.89      124.63     10.90 o 
   0   0  12      811.72      823.26     27.64 o 
   1   0  12     1386.21     1400.75     41.92 o 
   2   0  12       78.29       74.62     13.28 o 
   3   0  12      113.88      111.81     14.57 o 
   4   0  12      197.00      187.24     22.40 o 
   5   0  12       80.42       49.70     20.16 o 
   6   0  12       56.71       66.69     28.40 o 
 -10   1  12      180.11      141.37     42.56 o 
  -9   1  12       30.16       17.11     15.32 o 
  -8   1  12      356.18      358.09     19.18 o 
  -7   1  12      281.79      300.17     17.00 o 
  -6   1  12      394.00      401.41     19.14 o 
  -5   1  12      155.85      153.00     12.14 o 
  -4   1  12     1247.48     1189.22     37.15 o 
  -3   1  12      355.27      326.21     24.79 o 
  -2   1  12      517.63      502.74     19.68 o 
  -1   1  12      431.99      419.51     17.71 o 
   0   1  12      121.04      117.36     10.70 o 
   1   1  12      216.81      186.48     12.74 o 
   2   1  12      165.62      146.30     19.25 o 
   3   1  12       67.59       71.37     16.89 o 
   4   1  12      258.58      269.16     25.81 o 
   5   1  12      245.70      273.19     26.88 o 
   6   1  12      108.16      160.94     30.41 o 
  -9   2  12      185.91      180.25     26.84 o 
  -8   2  12      980.33     1031.34     41.28 o 
  -7   2  12       63.84       61.97     10.90 o 
  -6   2  12      106.12       90.55     10.74 o 
  -5   2  12      495.90      512.08     37.35 o 
  -4   2  12      169.65      152.36     12.50 o 
  -3   2  12     2052.61     1964.31     49.01 o 
  -2   2  12     1674.01     1762.82     41.34 o 
  -1   2  12      742.14      734.25     20.51 o 
   0   2  12       75.50       79.09     10.48 o 
   1   2  12      456.47      482.06     20.44 o 
   2   2  12       25.09       31.77     15.20 o 
   3   2  12      138.48      107.39     18.97 o 
   4   2  12      451.35      464.25     31.78 o 
   5   2  12      516.56      554.53     35.53 o 
   6   2  12       19.69       62.02     25.61 o 
  -9   3  12       15.75       10.39     20.30 o 
  -8   3  12      204.40      207.41     26.17 o 
  -7   3  12      420.97      440.28     32.39 o 
  -6   3  12      523.17      488.70     32.01 o 
  -5   3  12      159.47      169.50     12.81 o 
  -4   3  12      900.63      858.27     28.69 o 
  -3   3  12      154.18      136.27     11.24 o 
  -2   3  12      591.72      596.05     21.35 o 
  -1   3  12      540.89      557.41     20.53 o 
   0   3  12       23.30       27.19      9.42 o 
   1   3  12      146.02      127.75     11.87 o 
   2   3  12      109.97      117.85     11.87 o 
   3   3  12       87.69       89.01     17.83 o 
   4   3  12      280.18      284.78     25.13 o 
   5   3  12      227.87      277.27     25.41 o 
  -9   4  12       88.22       94.15     33.74 o 
  -7   4  12      117.49       84.57     19.29 o 
  -6   4  12      755.38      687.38     39.37 o 
  -5   4  12     1316.95     1375.53     37.00 o 
  -4   4  12      454.67      485.93     23.24 o 
  -3   4  12      131.90      111.00      9.00 o 
  -2   4  12      273.14      246.54     12.50 o 
  -1   4  12      122.39      127.89      9.75 o 
   0   4  12      617.39      618.43     20.25 o 
   1   4  12      959.10      966.86     31.24 o 
   2   4  12      105.21      129.80     12.62 o 
   3   4  12      110.52      125.08     15.62 o 
   4   4  12      170.48      181.36     36.97 o 
   5   4  12       73.34       41.24     33.31 o 
  -9   5  12       59.93       27.10     33.33 o 
  -8   5  12      300.78      289.83     27.98 o 
  -7   5  12      110.11      123.86     24.91 o 
  -6   5  12      277.29      284.34     17.43 o 
  -5   5  12      213.64      226.29     13.66 o 
  -4   5  12     1383.02     1352.28     37.52 o 
  -3   5  12      454.14      458.94     27.57 o 
  -2   5  12      162.75      157.27     12.01 o 
  -1   5  12      479.08      497.13     20.45 o 
   0   5  12      165.90      177.55     13.30 o 
   1   5  12      179.20      171.18     16.05 o 
   2   5  12      194.58      209.61     18.01 o 
   3   5  12       27.17       48.40     19.80 o 
   4   5  12      117.87      148.37     33.84 o 
   5   5  12      107.93       96.25     35.41 o 
  -8   6  12      722.39      822.19     45.00 o 
  -7   6  12       63.28       44.19     14.88 o 
  -6   6  12      110.62      108.08     11.82 o 
  -5   6  12      439.95      453.55     24.33 o 
  -4   6  12      245.22      237.71     16.24 o 
  -3   6  12     1462.42     1466.19     42.99 o 
  -2   6  12      905.95      953.17     31.09 o 
  -1   6  12      487.94      494.31     20.46 o 
   0   6  12      229.54      233.33     11.75 o 
   1   6  12      249.35      274.92     19.28 o 
   2   6  12       73.68       90.80     22.02 o 
   3   6  12       69.50       59.16     20.38 o 
   4   6  12      292.83      323.32     41.24 o 
   5   6  12      352.18      359.14     48.23 o 
  -8   7  12      154.24      168.37     24.82 o 
  -7   7  12      383.41      405.20     21.95 o 
  -6   7  12      512.36      531.12     20.80 o 
  -5   7  12       76.47       86.44     10.85 o 
  -4   7  12      557.31      536.28     20.24 o 
  -3   7  12       88.97      110.02     12.04 o 
  -2   7  12      255.04      240.47     14.58 o 
  -1   7  12      891.87      942.75     31.19 o 
   0   7  12       11.37       14.01      8.67 o 
   1   7  12       73.23       66.17     12.06 o 
   2   7  12       64.26       73.58     14.64 o 
   3   7  12       39.14       24.43     20.18 o 
   4   7  12      121.95      170.93     37.97 o 
   5   7  12      126.37      135.93     37.43 o 
  -8   8  12      201.50      208.77     49.41 o 
  -7   8  12      112.81      117.79     13.40 o 
  -6   8  12      327.77      354.96     18.09 o 
  -5   8  12      754.47      748.14     25.34 o 
  -4   8  12      318.00      329.33     15.83 o 
  -3   8  12      308.67      299.52     16.37 o 
  -2   8  12      250.80      264.45     15.62 o 
  -1   8  12      102.70      120.35     12.34 o 
   0   8  12      339.31      345.54     15.85 o 
   1   8  12      338.32      351.42     16.55 o 
   2   8  12      109.15      114.22     16.12 o 
   3   8  12       90.18       89.52     17.03 o 
   4   8  12      122.70      164.33     24.92 o 
   5   8  12       92.47      111.69     35.93 o 
  -8   9  12      129.00      135.83     24.26 o 
  -7   9  12       37.06       37.00     12.11 o 
  -6   9  12      207.55      205.58     14.92 o 
  -5   9  12      219.08      223.05     14.76 o 
  -4   9  12     1002.11     1022.30     30.81 o 
  -3   9  12      313.98      301.16     15.37 o 
  -2   9  12      101.45       94.44     11.77 o 
  -1   9  12      470.77      455.21     21.11 o 
   0   9  12       59.58       63.30     10.21 o 
   1   9  12       93.30       80.90     12.13 o 
   2   9  12      174.53      188.14     16.06 o 
   3   9  12       30.07       28.80     19.40 o 
   4   9  12       54.59       74.19     22.82 o 
   5   9  12       55.18       83.48     34.74 o 
  -9  10  12       61.15       44.63     31.59 o 
  -8  10  12      353.28      415.45     60.09 o 
  -7  10  12       46.15       44.93     12.69 o 
  -6  10  12      120.31      125.89     13.66 o 
  -5  10  12      369.90      339.89     22.65 o 
  -4  10  12      216.37      215.99     14.27 o 
  -3  10  12      526.92      544.06     22.62 o 
  -2  10  12      408.79      423.18     22.29 o 
  -1  10  12      281.56      281.04     16.67 o 
   0  10  12      146.88      159.77     14.93 o 
   1  10  12      173.05      198.77     15.69 o 
   2  10  12       66.09       79.24     15.40 o 
   3  10  12       44.46       35.31     16.22 o 
   4  10  12      127.11      159.70     25.72 o 
  -8  11  12      100.39      106.07     21.88 o 
  -7  11  12      232.25      258.63     19.23 o 
  -6  11  12      355.03      323.90     17.71 o 
  -5  11  12        7.94       -1.06     10.67 o 
  -4  11  12      310.52      308.79     16.62 o 
  -3  11  12       65.46       66.97     11.41 o 
  -2  11  12      132.15      126.08     13.51 o 
  -1  11  12      743.85      760.30     28.34 o 
   0  11  12       25.12       19.56     10.09 o 
   1  11  12       41.59       29.62     12.03 o 
   2  11  12       72.65       84.91     15.93 o 
   3  11  12        8.23        8.51     31.29 o 
   4  11  12       47.85       37.43     30.06 o 
  -8  12  12      121.19      136.81     37.61 o 
  -7  12  12       89.68       92.04     16.12 o 
  -6  12  12      112.50      111.01     15.74 o 
  -5  12  12      259.30      232.82     15.76 o 
  -4  12  12      132.46      118.18     13.01 o 
  -3  12  12      267.85      266.89     15.70 o 
  -2  12  12      235.69      235.26     16.49 o 
  -1  12  12       91.73      113.58     13.64 o 
   0  12  12      165.49      165.17     13.17 o 
   1  12  12       80.08       82.53     13.44 o 
   2  12  12       65.64       52.89     16.07 o 
   3  12  12       50.71       88.74     17.94 o 
   4  12  12       92.23      125.54     34.87 o 
  -7  13  12       21.26        9.62     16.78 o 
  -6  13  12      113.23      112.45     16.35 o 
  -5  13  12       92.86       85.52     14.91 o 
  -4  13  12      613.32      626.99     23.87 o 
  -3  13  12      170.58      158.70     13.90 o 
  -2  13  12       91.05       93.74     13.46 o 
  -1  13  12      267.40      256.07     17.26 o 
   0  13  12       19.96       27.19     10.96 o 
   1  13  12       64.98       52.77     13.38 o 
   2  13  12      144.92      136.68     18.39 o 
   3  13  12       21.93       35.40     21.15 o 
  -7  14  12       38.13       49.89     20.86 o 
  -6  14  12      112.17      112.74     16.40 o 
  -5  14  12      261.13      269.90     18.93 o 
  -4  14  12      139.27      147.80     16.24 o 
  -3  14  12      111.21      102.32     14.74 o 
  -2  14  12      176.09      179.01     16.18 o 
  -1  14  12      121.56      122.08     14.76 o 
   0  14  12      143.79      145.21     14.89 o 
   1  14  12      147.56      148.47     18.54 o 
   2  14  12       51.86       70.33     20.41 o 
  -6  15  12      185.86      180.69     23.60 o 
  -5  15  12       18.87       27.35     16.25 o 
  -4  15  12      179.55      180.12     17.01 o 
  -3  15  12       29.07       21.14     14.30 o 
  -2  15  12      103.07       87.45     16.24 o 
  -1  15  12      294.31      254.56     24.82 o 
   0  15  12       17.75       19.51     14.14 o 
   1  15  12       16.12       33.63     19.73 o 
   2  15  12       33.41       25.08     19.76 o 
  -5  16  12       73.37       52.30     19.48 o 
  -4  16  12       38.45       34.49     18.84 o 
  -3  16  12      128.62      140.89     21.01 o 
  -2  16  12      225.96      234.52     22.60 o 
  -1  16  12       68.31       92.75     24.28 o 
   0  16  12       45.11       48.72     14.93 o 
   1  16  12       21.07       13.29     18.83 o 
  -3  17  12      110.71       96.75     20.18 o 
  -2  17  12       45.87       55.73     18.52 o 
  -1  17  12       77.69       84.89     19.28 o 
  -5 -14  13       36.12      -35.61     45.36 o 
  -4 -14  13       23.49       -2.33     49.49 o 
  -3 -14  13      246.00      255.89     41.98 o 
  -2 -14  13      138.41      139.90     36.42 o 
  -1 -14  13       79.00       68.07     36.87 o 
  -6 -13  13      103.60       94.33     33.93 o 
  -5 -13  13       79.51       75.42     27.31 o 
  -4 -13  13       73.10       66.54     34.68 o 
  -3 -13  13      259.53      321.98     44.39 o 
  -2 -13  13      161.27      163.98     25.32 o 
  -1 -13  13      162.83      171.08     37.66 o 
   0 -13  13      159.55      175.96     41.54 o 
   2 -13  13       53.26       64.53     33.19 o 
  -7 -12  13       51.99       63.42     33.33 o 
  -6 -12  13       73.46       56.27     46.08 o 
  -5 -12  13      144.66      150.71     44.37 o 
  -4 -12  13      269.28      264.91     44.74 o 
  -3 -12  13       54.72       85.21     25.66 o 
  -2 -12  13       34.07       44.26     19.43 o 
  -1 -12  13       73.17       77.66     21.72 o 
   0 -12  13      200.32      170.60     25.27 o 
   1 -12  13      109.37      116.93     18.83 o 
   2 -12  13      127.03       95.81     33.64 o 
   3 -12  13        3.18       12.27     32.38 o 
  -8 -11  13      152.53      131.50     39.91 o 
  -7 -11  13      106.52       66.84     36.49 o 
  -6 -11  13      180.07      193.73     29.68 o 
  -5 -11  13      145.05      176.72     37.83 o 
  -4 -11  13      236.30      296.10     31.55 o 
  -3 -11  13      151.68      158.44     27.09 o 
  -2 -11  13      168.42      120.94     33.57 o 
  -1 -11  13       18.30       24.72     15.23 o 
   0 -11  13      313.05      288.57     22.79 o 
   1 -11  13      251.18      265.00     22.60 o 
   2 -11  13       35.95       20.11     22.94 o 
   3 -11  13      135.89      132.58     35.52 o 
  -8 -10  13       70.51       61.60     23.27 o 
  -7 -10  13      156.80      142.31     18.37 o 
  -6 -10  13      175.79      176.82     17.87 o 
  -5 -10  13      115.51      124.59     20.79 o 
  -4 -10  13      106.42      106.65     18.15 o 
  -3 -10  13      460.25      420.25     26.48 o 
  -2 -10  13      326.17      365.70     28.67 o 
  -1 -10  13      157.05      154.80     18.23 o 
   0 -10  13      534.33      510.75     28.83 o 
   1 -10  13      216.69      193.45     24.98 o 
   2 -10  13       23.43      -14.26     25.87 o 
   3 -10  13       39.55        2.61     29.90 o 
   4 -10  13       68.10       54.79     33.78 o 
  -9  -9  13      311.25      294.36     30.14 o 
  -8  -9  13      159.85      167.07     22.43 o 
  -7  -9  13       45.84       38.85     18.83 o 
  -6  -9  13      109.88       78.52     15.69 o 
  -5  -9  13      109.23       98.18     15.33 o 
  -4  -9  13       75.94       47.04     15.67 o 
  -3  -9  13      392.61      392.69     24.63 o 
  -2  -9  13      414.09      398.66     25.87 o 
  -1  -9  13      216.77      232.55     19.86 o 
   0  -9  13      274.71      248.87     20.35 o 
   1  -9  13       34.71       54.36     20.65 o 
   2  -9  13      123.11      104.92     22.03 o 
   3  -9  13      119.54      100.34     30.09 o 
   4  -9  13      338.78      323.86     43.37 o 
  -9  -8  13      217.74      210.13     27.15 o 
  -8  -8  13      122.97      149.42     21.91 o 
  -7  -8  13      131.33      119.56     19.99 o 
  -6  -8  13      220.87      223.46     18.12 o 
  -5  -8  13      136.67      159.77     15.96 o 
  -4  -8  13      326.43      344.64     19.32 o 
  -3  -8  13      116.42      122.06     14.40 o 
  -2  -8  13       25.83       22.27     14.15 o 
  -1  -8  13      270.00      302.63     20.49 o 
   0  -8  13      337.98      309.92     27.26 o 
   1  -8  13      192.90      193.64     23.85 o 
   2  -8  13      283.99      290.46     29.03 o 
   3  -8  13        5.72        5.75     16.17 o 
   4  -8  13       39.89       60.29     21.46 o 
  -9  -7  13      106.17      101.24     23.80 o 
  -8  -7  13      158.58      170.81     27.83 o 
  -7  -7  13      190.49      150.83     19.69 o 
  -6  -7  13      247.66      280.24     18.96 o 
  -5  -7  13      250.17      266.93     18.32 o 
  -4  -7  13      411.68      446.11     22.55 o 
  -3  -7  13      407.57      390.77     20.55 o 
  -2  -7  13      282.98      246.55     16.65 o 
  -1  -7  13       55.88       63.23     12.04 o 
   0  -7  13      571.55      556.55     28.28 o 
   1  -7  13      359.47      382.77     24.33 o 
   2  -7  13       80.00       94.92     16.60 o 
   3  -7  13      138.85      155.36     19.37 o 
   4  -7  13      130.23      105.94     22.34 o 
   5  -7  13       29.30       63.22     30.77 o 
  -9  -6  13       41.59       30.61     19.60 o 
  -8  -6  13       50.98       52.75     18.57 o 
  -7  -6  13      145.40      146.31     20.08 o 
  -6  -6  13      114.22       78.71     17.13 o 
  -5  -6  13      156.49      143.30     14.70 o 
  -4  -6  13      303.99      266.36     16.78 o 
  -3  -6  13      813.55      738.21     28.31 o 
  -2  -6  13      441.87      435.33     21.03 o 
  -1  -6  13      298.92      273.53     15.10 o 
   0  -6  13      579.95      585.02     27.94 o 
   1  -6  13      354.55      344.19     22.09 o 
   2  -6  13       33.69       40.66     15.57 o
[truncated: 67,652 more chars]
